# Supplementary material for: Effectiveness of Robotic Devices for Medical Rehabilitation: An Umbrella Review
Source: J Clin Med. 2024 Nov 4;13(21):6616. doi: 10.3390/jcm13216616 (PMC11546060; doi:10.3390/jcm13216616)
Supplement: Supplementary file 1 [file jcm-13-06616-s001.zip]

Archive with 11 entries (11 files):
- Table S1.pdf
- Table S10.pdf
- Table S11.pdf
- Table S2.pdf
- Table S3.xlsx
- Table S4.xlsx
- Table S5.pdf
- Table S6.pdf
- Table S7.pdf
- Table S8.pdf
- Table S9.pdf
