# Supplementary material for: Effectiveness of Robotic Devices for Medical Rehabilitation: An Umbrella Review
Source: J Clin Med. 2024 Nov 4;13(21):6616. doi: 10.3390/jcm13216616 (PMC11546060; doi:10.3390/jcm13216616)
Supplement: Supplementary file 1 [file jcm-13-06616-s001.zip › Table S3.xlsx]

## Sheet: additional_file_3
Table S3 RCTs included in the SRs of upper-limb devices
			Stroke																					Spinal cord injury	Neurological disease
Study	Device	Participants	Carrillo (2023) [16]	Doumen (2023) [17]	Gnasso (2023) [18]	Lee (2023) [19]	Yang (2023) [20]	Moggio (2022) [21]	Zhang (2022) [22]	Zhao (2022) [23]	Rozevink (2021) [24]	Wu (2021) [25]	Chen (2020) [26]	Chien (2020) [27]	Ferreira (2018) [28]	Mehrholz (2018) [29]	Bertani (2017) [30]	Kim (2017) [31]	Veerbeek (2017) [32]	Zhang (2017) [33]	Norouzi (2012) [34]	Sarigih (2023) [54]	Lo (2017) [55]	Cheung (2017) [63]	Ferreira (2021) [75]	Dixit (2019) [76]	Overlaps	Dose matching	Reference
Takebayashi (2022)	ReoGo-J	129							✔																		1	J	Takebayashi T, Takahashi K, Amano S, Gosho M, Sakai M, Hashimoto K, et al. Robot-assisted training as self-training for upper-limb hemiplegia in chronic stroke: a randomized controlled trial. Stroke. 2022;53(7):2182-91.
Taravati (2022)	ReoGo	45				✔																✔					2	A	Taravati S, Capaci K, Uzumcugil H, Tanigor G. Evaluation of an upper limb robotic rehabilitation program on motor functions, quality of life, cognition, and emotional status in patients with stroke: a randomized controlled study. Neurological Sciences. 2022.1-12.
Alingh (2021)	LOPES II	34																				✔					1	B	Alingh JF, Fleerkotte BM, Groen BE, Rietman JS, Weerdesteyn V, van Asseldonk EHF, et al. Effect of assist-as-needed robotic gait training on the gait pattern post stroke: a randomized controlled trial. J Neuroeng Rehabil. 2021;18(1):26.
Ambrosini (2021)	RETRAINER system	72				✔																✔					2	H	Ambrosini E, Gasperini G, Zajc J, Immick N, Augsten A, Rossini M, et al. A robotic system with EMG-triggered functional eletrical stimulation for restoring arm functions in stroke survivors. Neurorehabilitation and Neural Repair. 2021;35(4):334-45.
Aprile (2021)	Motore, Amadeo, Pablo, Diego	224	✔		✔																						2	H	Aprile I, Germanotta M, Cruciani A, Pecchioli C, Loreti S, Papadopoulou D, et al. Poststroke shoulder pain in subacute patients and its correlation with upper limb recovery after robotic or conventional treatment: A secondary analysis of a multicenter randomized controlled trial. Int J Stroke. 2021;16(4):396-405.
Jiang (2021)	Armeo spring	45	✔				✔		✔																		3	H	Jiang S, You H, Zhao W, Zhang M. Effects of short-term upper limb robot-assisted therapy on the rehabilitation of sub-acute stroke patients. Technology and Health Care. 2021;29:295-303.
Lee (2021)	Gloreha Sinfonia	24	✔							✔																	2	A	Lee HC, Kuo FL, Lin YN, Liou TH, Lin JC, Huang SW. Effects of Robot-Assisted Rehabilitation on Hand Function of People With Stroke: A Randomized, Crossover-Controlled, Assessor-Blinded Study. Am J Occup Ther. 2021;75(1):1–11.
Youssef (2021)	Amadeo	45							✔																		1	J	Youssef TM, Ahmed GM, Amer HA, Battesha HHM, Elsherbini A. Effect of robot-assisted therapy on upper extremity function in chronic stroke patients. Turkish Journal of Physiotherapy and Rehabilitation. 2021;32(3)
Chen (2021)	Robotic exoskeleton	20				✔			✔																		2	B	Chen Z-J, He C, Guo F, Xiong C-H, Huang X-L. Exoskeleton-Assisted Anthropomorphic Movement Training (EAMT) for Poststroke Upper Limb Rehabilitation: A Pilot Randomized Controlled Trial. Archives of Physical Medicine and Rehabilitation. 2021;102(11):2074-82.
Aprile (2020)	Motore, Amadeo, Pablo, Diego	247				✔																✔					2	B	Aprile I, Germanotta M, Cruciani A, Loreti S, Pecchioli C, Cecchi F, et al. Upper limb robotic rehabilitation after stroke: a multicenter, randomized clinical trial. Journal of Neurologic Physical Therapy. 2020;44(1):3-14.
Carpinella (2020)	Braccio di Ferro	40	✔						✔			✔															3	B	Carpinella I, Lencioni T, Bowman T, Bertoni R, Turolla A, Ferrarin M, et al. Effects of robot therapy on upper body kinematics and arm function in persons post stroke: a pilot randomized controlled trial. J Neuroeng Rehabil. 2020;17(1):10.
Chinembiri (2020)	Fourier M2	50							✔																		1	A	Chinembiri B, Ming Z, Kai S, Xiu Fang Z, Wei C. The fourier M2 robotic machine combined with occupational therapy on post-stroke upper limb function and independence-related quality of life: A randomized clinical trial. Topics in Stroke Rehabilitation. 2021;28(1):1-18.
Franceschini (2020)	InMotion2	48										✔															1	A	Franceschini M, Mazzoleni S, Goffredo M, Pournajaf S, Galafate D, Criscuolo S, et al. Upper limb robot-assisted rehabilitation versus physical therapy on subacute stroke patients: A follow-up study. J Bodyw Mov Ther. 2020;24(1):194–8.
Lin (2020)a	Armeo spring	174					✔																				1	Unknown	Lin F. Effect of upper limb rehabilitation robot assisted training on upper limb motor function in patients with stroke and hemiplegia. China Medical Device Information 2020;26:124–5
Page (2020)	Myomo	34									✔																1	J	Page S, Griffin C, White S. Efficacy of myoelectric bracing in moderately impaired stroke survivors: A randomized, controlled trial. J Rehabil Med. 2020;52(2).
Ranzani (2020)	ReHapticKnob	33							✔	✔												✔					3	A	Ranzani R, Lambercy O, Metzger JC, Califfi A, Regazzi S, Dinacci D, et al. Neurocognitive robot-assisted rehabilitation of hand function: a randomized control trial on motor recovery in subacute stroke. J Neuroeng Rehabil. 2020;17(1):115.
Renner (2020)	MOTOmed viva2	69		✔																							1	H	Renner CIE, Brendel C, Hummelsheim H. Bilateral Arm Training vs Unilateral Arm Training for Severely Affected Patients With Stroke: Exploratory Single-Blinded Randomized Controlled Trial. Archives of Physical Medicine and Rehabilitation. 2020;101(7):1120-30.
Serrezuela (2020)	Exoskelton for upper limb rehabilitation	16			✔																						1	D	Serrezuela RR, Quezada MT, Zayas MH, Pedrón AM, Hermosilla DM, Zamora RS. Robotic therapy for the hemiplegic shoulder pain: a pilot study. Journal of NeuroEngineering and Rehabilitation. 2020;17(1):54.
Straudi (2020)	Reo Therapy System	40	✔	✔					✔																		3	G	Straudi S, Baroni A, Mele S, Craighero L, Manfredini F, Lamberti N, et al. Effects of a robot-assisted arm training plus hand functional electrical stimulation on recovery after stroke: a randomized clinical trial. Archives of physical medicine and rehabilitation. 2020;101(2):309-16.
Takahashi (2020)a	ReoGo	60							✔																		1	Unknown
Xu (2020)	Fourier M2	40					✔																				1	C	Xu Q, Li C, Pan Y, Li W, Jia T, Li Z, et al. Impact of smart force feedback rehabilitation robot training on upper limb motor function in the subacute stage of stroke. NeuroRehabilitation. 2020;47:209-15.
Calabro (2019)	Amadeo	50						✔	✔	✔		✔	✔														5	A	Calabro RS, Accorinti M, Porcari B, Carioti L, Ciatto L, Billeri L, et al. Does hand robotic rehabilitation improve motor function by rebalancing interhemispheric connectivity after chronic stroke? Encouraging data from a randomised-clinical-trial. Clin Neurophysiol. 2019;130(5):767–80.
Cho (2019)	RT-AAN	42					✔																				1	E	Cho KH, Song WK. Robot-Assisted Reach Training With an Active Assistant Protocol for Long-Term Upper Extremity Impairment Poststroke: A Randomized Controlled Trial. Arch Phys Med Rehabil. 2019;100(2):213–9.
Dehem (2019)	REAplan	45										✔	✔	✔								✔			✔		5	A	Dehem S, Gilliaux M, Stoquart G, Detrembleur C, Jacquemin G, Palumbo S, et al. Effectiveness of upper-limb robotic-assisted therapy in the early rehabilitation phase after stroke: A single-blind, randomised, controlled trial. Ann Phys Rehabil Med. 2019;62(5):313–20.
Gandolfi (2019)	Armotion	32							✔																		1	H	Gandolfi M, Valè N, Dimitrova EK, Mazzoleni S, Battini E, Filippetti M, et al. Effectiveness of robot-assisted upper limb training on spasticity, function and muscle activity in chronic stroke patients treated with botulinum toxin: a randomized single-blinded controlled trial. Frontiers in neurology. 2019;10:41.
Hsu (2019)	Bi-Manu-Track	43	✔									✔	✔														3	A	Hsu HY, Chiu HY, Kuan TS, Tsai CL, Su FC, Kuo LC. Robotic-assisted therapy with bilateral practice improves task and motor performance in the upper extremities of chronic stroke patients: A randomised controlled trial. Aust Occup Ther J. 2019;66(5):637–47.
Huang (2019)	3D-DHD	10									✔																1	B	Huang TY, Pan LH, Yang WW, Huang LY, Sun PC, Chen CS. Biomechanical Evaluation of Three-Dimensional Printed Dynamic Hand Device for Patients With Chronic Stroke. IEEE Trans Neural Syst Rehabil Eng. 2019;27(6):1246–52.
Hung (2019)	Bi-Manu-Track, InMotion 3.0	30								✔		✔	✔														3	J	Hung CS, Hsieh YW, Wu CY, Lin KC, Lin JC, Yeh LM, et al. Comparative Assessment of Two Robot-Assisted Therapies for the Upper Extremity in People With Chronic Stroke. Am J Occup Ther. 2019;73(1):1–9.
Kim (2019)	RA-Shoulder therapy	38			✔																						1	A	Kim M-S, Kim SH, Noh S-E, Bang HJ, Lee K-M. Robotic-Assisted Shoulder Rehabilitation Therapy Effectively Improved Poststroke Hemiplegic Shoulder Pain: A Randomized Controlled Trial. Archives of Physical Medicine and Rehabilitation. 2019;100(6):1015-22.
Qian (2019)	NMES-robotic hand	30								✔																	1	E	Qian Q, Nam C, Guo Z, Huang Y, Hu X, Ng SC, et al. Distal versus proximal - an investigation on different supportive strategies by robots for upper limb rehabilitation after stroke: a randomized controlled trial. J Neuroeng Rehabil. 2019;16(1):64.
Rodgers (2019)	MIT-Manus	770	✔			✔	✔		✔			✔	✔									✔			✔		8	J	Rodgers H, Bosomworth H, Krebs HI, van Wijck F, Howel D, Wilson N, et al. Robot assisted training for the upper limb after stroke (RATULS): a multicentre randomised controlled trial. Lancet. 2019;394(10192):51–62.
Yang (2019)a	CASIA-ARM	90					✔																				1	Unknown	Yang D, Liu W, Wang C, et al. Application of upper limb rehabilitation robot in rehabilitation of upper limb function in stroke patients with hemiplegia. Neural Injury and Functional Reconstruction 2019;9:447–9.
Zhang (2019)a	Fourier M2	40					✔																				1	Unknown	Zhang H, Wu F, Li J, Liao Z. Effect of upper limb rehabilitation robot assisted training on upper limb function of stroke survivors. Chin J Sports Med 2019;038:859–63.
Daunoraviciene (2018)	Armeo Spring	34					✔		✔		✔	✔		✔								✔					6	A	Daunoraviciene K, Adomaviciene A, Grigonyte A, Griskevicius J, Juocevicius A. Effects of robot-assisted training on upper limb functional recovery during the rehabilitation of poststroke patients. Technol Health Care. 2018;26(S2):533–42.
Hsieh (2018)	Inmotion2, Inmotion3	44							✔	✔		✔															3	J	Hsieh YW, Lin KC, Wu CY, Shih TY, Li MW, Chen CL. Comparison of proximal versus distal upper-limb robotic rehabilitation on motor performance after stroke: a cluster controlled trial. Sci Rep. 2018;8(1):2091.
Lee (2018)	REJOYCE Robot	30	✔						✔																		2	H	Lee MJ, Lee JH, Lee SM. Effects of robot-assisted therapy on upper extremity function and activities of daily living in hemiplegic patients: A single-blinded, randomized, controlled trial. Technol Health Care. 2018;26(4):659-66.
Stein (2018)	Amadeo	28											✔			✔											2	B	Unpublish
Villafane (2018)	Gloreha	32				✔		✔	✔	✔			✔	✔		✔						✔					8	A	Villafane JH, Taveggia G, Galeri S, Bissolotti L, Mulle C, Imperio G, et al. Efficacy of Short-Term Robot-Assisted Rehabilitation in Patients With Hand Paralysis After Stroke: A Randomized Clinical Trial. Hand (N Y). 2018;13(1):95–102.
Xiao (2018)a	Myoelectricity-driven hand robot A5	30								✔																	1	Unknown
Zengin-metli (2018)	Armeo Spring	35							✔																		1	A	Zengin-Metli D, Özbudak-Demir S, Eraktaş İ, Binay-Safer V, Ekiz T. Effects of robot assistive upper extremity rehabilitation on motor and cognitive recovery, the quality of life, and activities of daily living in stroke patients. Journal of Back and Musculoskeletal Rehabilitation. 2018;31(6):1059-64.
Barker (2017)	SMART Arm	50												✔													1	J	Barker RN, Hayward KS, Carson RG, Lloyd D, Brauer SG. SMART Arm Training With Outcome-Triggered Electrical Stimulation in Subacute Stroke Survivors With Severe Arm Disability: A Randomized Controlled Trial. Neurorehabil Neural Repair. 2017;31(12):1005–16.
Fu (2017)a	Gloreha Sinfonia	35								✔																	1	Unknown
Hsieh (2017)	Bi-Manu-Track	31				✔			✔			✔										✔	✔				5	A	Hsieh YW, Wu CY, Wang WE, Lin KC, Chang KC, Chen CC, et al. Bilateral robotic priming before task-oriented approach in subacute stroke rehabilitation: a pilot randomized controlled trial. Clin Rehabil. 2017;31(2):225–33.
Liu (2017)a	Virtual reality robotic hand	32								✔																	1	Unknown
Qian (2017)a	NMES ROBOT	24							✔																		1	Unknown
Thielbar (2017)	VAEDA Glove	22									✔																1	B	Thielbar KO, Triandafilou KM, Fischer HC, O'Toole JM, Corrigan ML, Ochoa JM, et al. Benefits of Using a Voice and EMG-Driven Actuated Glove to Support Occupational Therapy for Stroke Survivors. IEEE Trans Neural Syst Rehabil Eng. 2017;25(3):297–305.
Tomic (2017)	ArmAssist	26				✔			✔		✔	✔	✔			✔											6	A	Tomic TJ, Savic AM, Vidakovic AS, Rodic SZ, Isakovic MS, Rodriguez-de-Pablo C, et al. ArmAssist Robotic System versus Matched Conventional Therapy for Poststroke Upper Limb Rehabilitation: A Randomized Clinical Trial. Biomed Res Int. 2017;2017:7659893.
Vanoglio (2017)	Gloreha	30						✔		✔			✔			✔							✔				5	A	Vanoglio F, Bernocchi P, Mule C, Garofali F, Mora C, Taveggia G, et al. Feasibility and efficacy of a robotic device for hand rehabilitation in hemiplegic stroke patients: a randomized pilot controlled study. Clin Rehabil. 2017;31(3):351–60.
Zhu (2017)a	Hand robot	120								✔																	1	Unknown
Bustamante (2016)	Gymnasium for Robotic Rehabilitation	27											✔			✔										✔	3	B	Bustamante Valles K, Montes S, Madrigal Mde J, Burciaga A, Martinez ME, Johnson MJ. Technology-assisted stroke rehabilitation in Mexico: a pilot randomized trial comparing traditional therapy to circuit training in a Robot/technology-assisted therapy gym. J Neuroeng Rehabil. 2016;13(1):83.
Fan (2016)a	MJS614	100					✔																				1	Unknown	Fan H, Wu Y, Dong X, Feng L. Effect of upper limb rehabilitation robot on recovery of upper limb motor function in patients with acute stroke. Chin J Phys Med Rehabil 2016;38:104–7.
Grigoras (2016)	Glove-like hand exoskeleton combined with a FES system	25							✔				✔			✔											3	H	Grigoras AV, Irimia DC, Poboroniuc MS, Popescu CD. Testing of a Hybrid FES-Robot Assisted Hand Motor Training Program in Sub-Acute Stroke Survivors. Advances in Electrical and Computer Engineering. 2016;16(4):89–94.
Lee (2016)	Neuro-X	58											✔			✔											2	A	Lee KW, Kim SB, Lee JH, Lee SJ, Yoo SW. Effect of Upper Extremity Robot-Assisted Exercise on Spasticity in Stroke Patients. Ann Rehabil Med. 2016;40(6):961–71.
Liu (2016)a	Hand of hope	31								✔																	1	Unknown
Orihuela-Espina (2016)	Amadeo	17	✔					✔	✔	✔				✔		✔						✔	✔			✔	9	B	Orihuela-Espina F, Roldan GF, Sanchez-Villavicencio I, Palafox L, Leder R, Sucar LE, et al. Robot training for hand motor recovery in subacute stroke patients: A randomized controlled trial. J Hand Ther. 2016;29(1):51–7; quiz 7.
Shin (2016)	RAPAEL Smart Glove	46								✔																	1	A	Shin JH, Kim MY, Lee JY, Jeon YJ, Kim S, Lee S, et al. Effects of virtual reality-based rehabilitation on distal upper extremity function and health-related quality of life: a single-blinded, randomized controlled trial. J Neuroeng Rehabil. 2016;13:17.
Takahashi (2016)	ReoGo	60	✔				✔		✔			✔	✔			✔		✔								✔	8	A	Takahashi K, Domen K, Sakamoto T, Toshima M, Otaka Y, Seto M, et al. Efficacy of Upper Extremity Robotic Therapy in Subacute Poststroke Hemiplegia: An Exploratory Randomized Trial. Stroke. 2016;47(5):1385–8.
Taveggia (2016)	Armeo Spring	54							✔				✔			✔											3	A	Taveggia G, Borboni A, Salvi L, Mule C, Fogliaresi S, Villafane JH, et al. Efficacy of robot-assisted rehabilitation for the functional recovery of the upper limb in post-stroke patients: a randomized controlled study. Eur J Phys Rehabil Med. 2016;52(6):767–73.
Zhang (2016a)a	CASIA-ARM	12					✔																				1	Unknown	Zhang C, Liu X, Hou Z, et al. Effects of upper limb robot-assisted therapy on motor function and activities of daily living in patients with convalescent stroke. Chin J Rehabil Theory Pract 2016;22:1365–70
Zhang (2016b)a	Unknown	20					✔																				1	Unknown	Zhang X, Gao X, Zhao N, et al. Effects of upper limb rehabilitation robot training on functional recovery of upper limbs in stroke patients with hemiplegia. Chin J Phys Med Rehabil 2016;38:180–2.
Feys (2015)	Haptic Master	18																								✔	1	H	Feys P, Coninx K, Kerkhofs L, De Weyer T, Truyens V, Maris A, et al. Robot-supported upper limb training in a virtual learning environment : a pilot randomized controlled trial in persons with MS. J Neuroeng Rehabil. 2015;12:60.
Gilliaux (2015)	REAPlan	16																							✔	✔	2	A	Gilliaux M, Renders A, Dispa D, Holvoet D, Sapin J, Dehez B, et al. Upper limb robot-assisted therapy in cerebral palsy: a single-blind randomized controlled trial. Neurorehabil Neural Repair. 2015;29(2):183–92.
Lin (2015)	Bilateral isometric handgrip force training	33													✔							✔					2	H	Lin CH, Chou LW, Luo HJ, Tsai PY, Lieu FK, Chiang SL, et al. Effects of Computer-Aided Interlimb Force Coupling Training on Paretic Hand and Arm Motor Control following Chronic Stroke: A Randomized Controlled Trial. PLoS One. 2015;10(7):e0131048.
Linder (2015)	Hand Mentor Pro	99											✔														1	A	Linder SM, Rosenfeldt AB, Bay RC, Sahu K, Wolf SL, Alberts JL. Improving Quality of Life and Depression After Stroke Through Telerehabilitation. Am J Occup Ther. 2015;69(2):6902290020p1–10.
McCabe (2015)	InMotion2 Shoulder-Elbor robot	39	✔						✔			✔	✔		✔	✔			✔			✔	✔			✔	10	J	McCabe J, Monkiewicz M, Holcomb J, Pundik S, Daly JJ. Comparison of robotics, functional electrical stimulation, and motor learning methods for treatment of persistent upper extremity dysfunction after stroke: a randomized controlled trial. Arch Phys Med Rehabil. 2015;96(6):981–90.
Prange (2015)	Armeo Boom	70										✔	✔					✔									3	A	Prange GB, Kottink AI, Buurke JH, Eckhardt MM, van Keulen-Rouweler BJ, Ribbers GM, et al. The effect of arm support combined with rehabilitation games on upper-extremity function in subacute stroke: a randomized controlled trial. Neurorehabil Neural Repair. 2015;29(2):174–82.
Susanto (2015)	ZF1000-2EB-T	19				✔			✔			✔			✔	✔			✔			✔	✔				8	B	Susanto EA, Tong RK, Ockenfeld C, Ho NS. Efficacy of robot-assisted fingers training in chronic stroke survivors: a pilot randomized-controlled trial. J Neuroeng Rehabil. 2015;12:42.
Wolf (2015)	Hand Mentor Pro	99				✔			✔	✔		✔	✔	✔		✔						✔					8	A	Wolf SL, Sahu K, Bay RC, Buchanan S, Reiss A, Linder S, et al. The HAAPI (Home Arm Assistance Progression Initiative) Trial: A Novel Robotics Delivery Approach in Stroke Rehabilitation. Neurorehabil Neural Repair. 2015;29(10):958–68.
Ang (2014)	Haptic knob robot	22								✔		✔			✔	✔			✔			✔	✔				7	J	Ang KK, Guan C, Phua KS, Wang C, Zhou L, Tang KY, et al. Brain-computer interface-based robotic end effector system for wrist and hand rehabilitation: results of a three-armed randomized controlled trial for chronic stroke. Front Neuroeng. 2014;7:30.
Bartolo (2014)	Armeo Spring	28									✔																1	A	Bartolo M. Arm weight support training improves functional motor outcome and movement smoothness after stroke. 2014.
Brokaw (2014)	ARMin III robot and HandSOME device	12										✔			✔	✔	✔		✔				✔				6	B	Brokaw EB, Nichols D, Holley RJ, Lum PS. Robotic therapy provides a stimulus for upper limb motor recovery after stroke that is complementary to and distinct from conventional therapy. Neurorehabil Neural Repair. 2014;28(4):367–76.
Hesse (2014)	Bi-Manu-Track, Reha-Digit, Reha-Slide, Reha-Slide duo	50	✔	✔					✔			✔	✔	✔		✔		✔	✔			✔	✔			✔	12	A	Hesse S, Hess A, Werner CC, Kabbert N, Buschfort R. Effect on arm function and cost of robot-assisted group therapy in subacute patients with stroke and a moderately to severely affected arm: a randomized controlled trial. Clin Rehabil. 2014;28(7):637–47.
Hsieh (2014)	Bi-Manu-Track	48				✔			✔				✔			✔						✔	✔				6	J	Hsieh YW, Lin KC, Horng YS, Wu CY, Wu TC, Ku FL. Sequential combination of robot-assisted therapy and constraint-induced therapy in stroke rehabilitation: a randomized controlled trial. J Neurol. 2014;261(5):1037–45.
Klamroth-Marganska (2014)	ARMin	77	✔						✔		✔	✔	✔		✔	✔	✔		✔	✔			✔		✔		12	A	Klamroth-Marganska V, Blanco J, Campen K, Curt A, Dietz V, Ettlin T, et al. Three-dimensional, task-specific robot therapy of the arm after stroke: a multicentre, parallel-group randomised trial. Lancet Neurol. 2014;13(2):159–66.
Masiero (2014)	NeReBot	34										✔	✔	✔	✔			✔	✔	✔		✔	✔			✔	10	A	Masiero S, Armani M, Ferlini G, Rosati G, Rossi A. Randomized trial of a robotic assistive device for the upper extremity during early inpatient stroke rehabilitation. Neurorehabil Neural Repair. 2014;28(4):377–86.
Sale (2014a)	MIT-Manus/InMotion2	53	✔				✔		✔			✔		✔	✔	✔	✔	✔	✔	✔		✔	✔				13	A	Sale P, Franceschini M, Mazzoleni S, Palma E, Agosti M, Posteraro F. Effects of upper limb robot-assisted therapy on motor recovery in subacute stroke patients. J Neuroeng Rehabil. 2014;11:104.
Sale (2014b)	Amadeo	20						✔	✔	✔					✔			✔	✔	✔		✔	✔				9	A	Sale P, Mazzoleni S, Lombardi V, Galafate D, Massimiani MP, Posteraro F, et al. Recovery of hand function with robot-assisted therapy in acute stroke patients: a randomized-controlled trial. Int J Rehabil Res. 2014;37(3):236–42.
Stinear (2014)	Device unkown	57												✔													1	G	Stinear CM, Petoe MA, Anwar S, Barber PA, Byblow WD. Bilateral priming accelerates recovery of upper limb function after stroke: a randomized controlled trial. Stroke. 2014;45(1):205–10.
Sun (2014)a	Armeo spring	42					✔																				1	Unknown	Sun Y, Hua J, Shi J, et al. Effects of upper limb rehabilitation robot combined with routine rehabilitation training on the recovery of upper limb motor function and activities of daily living in stroke patients. Chin J Phys Med Rehabil 2014;36:928–30.
Thielbar (2014)	Actuated virtual keypad	14								✔																	1	B	Thielbar KO, Lord TJ, Fischer HC, Lazzaro EC, Barth KC, Stoykov ME, et al. Training finger individuation with a mechatronic-virtual reality system leads to improved fine motor control post-stroke. J Neuroeng Rehabil. 2014;11:171.
Timmermans (2014)	Haptic Master	22									✔	✔	✔		✔	✔			✔	✔					✔		8	B	Timmermans AA, Lemmens RJ, Monfrance M, Geers RP, Bakx W, Smeets RJ, et al. Effects of task-oriented robot training on arm function, activity, and quality of life in chronic stroke patients: a randomized controlled trial. J Neuroeng Rehabil. 2014;11:45.
Xu (2014)	Barrett WAM	45													✔												1	B	Xu G, Song A, Pan L, Gao X, Liang Z, Li J, et al. Clinical experimental research on adaptive robot-aided therapy control methods for upper-limb rehabilitation. Robotica. 2014;32(7):1081–100.
Byl (2013)	EXO-UL7	15				✔			✔		✔	✔			✔				✔			✔	✔		✔		9	J	Byl NN, Abrams GM, Pitsch E, Fedulow I, Kim H, Simkins M, et al. Chronic stroke survivors achieve comparable outcomes following virtual task specific repetitive training guided by a wearable robotic orthosis (UL-EXO7) and actual task specific repetitive training guided by a physical therapist. J Hand Ther. 2013;26(4):343–52; quiz 52.
Kim (2013)	UL-EXO7	15										✔															1	J	Kim H, Miller LM, Fedulow I, Simkins M, Abrams GM, Byl N, et al. Kinematic data analysis for post-stroke patients following bilateral versus unilateral rehabilitation with an upper limb wearable robotic system. IEEE Trans Neural Syst Rehabil Eng. 2013;21(2):153–64.
Page (2013)	Myomo e100	16							✔		✔				✔				✔						✔		5	B	Page SJ, Hill V, White S. Portable upper extremity robotics is as efficacious as upper extremity rehabilitative therapy: a randomized controlled pilot trial. Clin Rehabil. 2013;27(6):494–503.
Ramos-Murguialday (2013)	Brain-Machine-Interface	32													✔												1	I	Ramos-Murguialday A, Broetz D, Rea M, Laer L, Yilmaz O, Brasil FL, et al. Brain-machine interface in chronic stroke rehabilitation: a controlled study. Ann Neurol. 2013;74(1):100–8.
Simkins (2013)	EXO-UL7	15													✔												1	J	Simkins M, Kim H, Abrams G, Byl N, Rosen J. Robotic unilateral and bilateral upper-limb movement training for stroke survivors afflicted by chronic hemiparesis. IEEE Int Conf Rehabil Robot. 2013;2013:6650506.
Wu (2013)	Bi-Manu-Track	53							✔										✔			✔	✔				4	J	Wu CY, Yang CL, Chen MD, Lin KC, Wu LL. Unilateral versus bilateral robot-assisted rehabilitation on arm-trunk control and functions post stroke: a randomized controlled trial. J Neuroeng Rehabil. 2013;10:35.
Yoo (2013)	ReoGo	22							✔				✔		✔	✔			✔								5	H	Yoo DH, Cha YJ, Kim Sk, Lee JS. Effect of Three-Dimensional Robot-Assisted Therapy on Upper Limb Function of Patients with Stroke. Journal of Physical Therapy Science. 2013;25(4):407–9.
Hsieh (2012)	Bi-Manu-Track	54										✔											✔				2	J	Hsieh YW, Wu CY, Lin KC, Yao G, Wu KY, Chang YJ. Dose-response relationship of robot-assisted stroke motor rehabilitation: the impact of initial motor status. Stroke. 2012;43(10):2729–34.
Hwang (2012)	Amadeo	17							✔	✔						✔			✔								4	C	Hwang CH, Seong JW, Son DS. Individual finger synchronized robot-assisted hand rehabilitation in subacute to chronic stroke: a prospective randomized clinical trial of efficacy. Clin Rehabil. 2012;26(8):696–704.
Liao (2012)	Bi-Manu-Track	20				✔			✔			✔	✔		✔	✔	✔		✔	✔		✔	✔				11	A	Liao WW, Wu CY, Hsieh YW, Lin KC, Chang WY. Effects of robot-assisted upper limb rehabilitation on daily function and real-world arm activity in patients with chronic stroke: a randomized controlled trial. Clin Rehabil. 2012;26(2):111–20.
Reinkensmeyer (2012)	Pneu-WREX	26							✔			✔	✔		✔				✔	✔			✔				7	B	Reinkensmeyer DJ, Wolbrecht ET, Chan V, Chou C, Cramer SC, Bobrow JE. Comparison of three-dimensional, assist-as-needed robotic arm/hand movement training provided with Pneu-WREX to conventional tabletop therapy after chronic stroke. Am J Phys Med Rehabil. 2012;91(11 Suppl 3):S232–41.
Wu (2012)	Bi-Manu-Track	42				✔			✔	✔		✔	✔		✔	✔			✔			✔	✔		✔	✔	12	J	Wu CY, Yang CL, Chuang LL, Lin KC, Chen HC, Chen MD, et al. Effect of therapist-based versus robot-assisted bilateral arm training on motor control, functional performance, and quality of life after chronic stroke: a clinical trial. Phys Ther. 2012;92(8):1006–16.
Xu (2012)	Barrett WAM	18													✔												1	B	Xu G, Song A, Pan L, Li H, Liang Z, Zhu S, et al. Adaptive Hierarchical Control for the Muscle Strength Training of Stroke Survivors in Robot-Aided Upper-Limb Rehabilitation. International Journal of Advanced Robotic Systems. 2012;9(4):1–12.
Yang (2012)	Bi-Manu-Track	21							✔	✔		✔			✔				✔								5	J	Yang CL, Lin KC, Chen HC, Wu CY, Chen CL. Pilot comparative study of unilateral and bilateral robot-assisted training on upper-extremity performance in patients with stroke. Am J Occup Ther. 2012;66(2):198–206.
Abdullah (2011)	Robotic System	20													✔	✔			✔								3	B	Abdullah HA, Tarry C, Lambert C, Barreca S, Allen BO. Results of clinicians using a therapeutic robotic system in an inpatient stroke rehabilitation unit. J Neuroeng Rehabil. 2011;8:50.
Burgar (2011)	MIME (Mirror Image Movement Enabler)	54							✔			✔	✔		✔	✔	✔		✔			✔	✔				9	J	Burgar CG, Lum PS, Scremin AM, Garber SL, Van der Loos HF, Kenney D, et al. Robot-assisted upper-limb therapy in acute rehabilitation setting following stroke: Department of Veterans Affairs multisite clinical trial. J Rehabil Res Dev. 2011;48(4):445–58.
Conroy (2011)	InMotion 2.0 Shoulder/Arm Robot, InMotion Linear Robot	62							✔			✔	✔		✔	✔			✔			✔	✔		✔		9	B	Conroy SS, Whitall J, Dipietro L, Jones-Lush LM, Zhan M, Finley MA, et al. Effect of gravity on robot-assisted motor training after chronic stroke: a randomized trial. Arch Phys Med Rehabil. 2011;92(11):1754–61.
deAraujo (2011)	Electromechanical device (Exoskeleton, static orthosis, Glove and Actuator modules)	12													✔				✔			✔					3	B	de Araujo RC, Junior FL, Rocha DN, Sono TS, Pinotti M. Effects of intensive arm training with an electromechanical orthosis in chronic stroke patients: a preliminary study. Arch Phys Med Rehabil. 2011;92(11):1746–53.
Hollenstein (2011)a	Armeo	13							✔							✔			✔								3	Unknown
Hsieh (2011)	Bi-Manu-Track	18				✔			✔			✔			✔	✔	✔		✔			✔	✔				9	J	Hsieh YW, Wu CY, Liao WW, Lin KC, Wu KY, Lee CY. Effects of treatment intensity in upper limb robot-assisted therapy for chronic stroke: a pilot randomized controlled trial. Neurorehabil Neural Repair. 2011;25(6):503–11.
Masiero (2011)	NeReBot	21				✔						✔				✔	✔		✔			✔	✔				7	A	Masiero S, Armani M, Rosati G. Upper-limb robot-assisted therapy in rehabilitation of acute stroke patients: focused review and results of new randomized controlled trial. J Rehabil Res Dev. 2011;48(4):355–66.
Zariffa (2011)	Armeo Spring	12																						✔			1	I	Zariffa J, Kapadia N, Kramer JL, Taylor P, Alizadeh-Meghrazi M, Zivanovic V, et al. Effect of a robotic rehabilitation device on upper limb function in a sub-acute cervical spinal cord injury population. IEEE Int Conf Rehabil Robot. 2011;2011:5975400.
Connelly (2010)	PneuGlove	14									✔																1	B	Connelly L, Jia Y, Toro ML, Stoykov ME, Kenyon RV, Kamper DG. A pneumatic glove and immersive virtual reality environment for hand rehabilitative training after stroke. IEEE Trans Neural Syst Rehabil Eng. 2010;18(5):551–9.
Kutner (2010)	Hand Mentor	21											✔			✔			✔			✔	✔		✔	✔	7	A	Kutner NG, Zhang R, Butler AJ, Wolf SL, Alberts JL. Quality-of-life change associated with robotic-assisted therapy to improve hand motor function in patients with subacute stroke: a randomized clinical trial. Phys Ther. 2010;90(4):493–504.
Lo (2010)	MIT-Manus	127							✔			✔	✔		✔	✔	✔		✔		✔	✔	✔		✔	✔	12	J	Lo AC, Guarino PD, Richards LG, Haselkorn JK, Wittenberg GF, Federman DG, et al. Robot-assisted therapy for long-term upper-limb impairment after stroke. N Engl J Med. 2010;362(19):1772–83.
Housman (2009)	T-WREX	28									✔	✔	✔		✔	✔	✔		✔	✔	✔					✔	10	B	Housman SJ, Scott KM, Reinkensmeyer DJ. A randomized controlled trial of gravity-supported, computer-enhanced arm exercise for individuals with severe hemiparesis. Neurorehabil Neural Repair. 2009;23(5):505–14.
Hu (2009)	EMG-driven robot	27																	✔								1	D	Hu XL, Tong KY, Song R, Zheng XJ, Leung WW. A comparison between electromyography-driven robot and passive motion device on wrist rehabilitation for chronic stroke. Neurorehabil Neural Repair. 2009;23(8):837–46.
Hesse (2008)	Reha-Slide	54		✔																							1	D	Hesse S, Werner C, Pohl M, Mehrholz J, Puzich U, Krebs HI. Mechanical arm trainer for the treatment of the severely affected arm after a stroke: a single-blinded randomized trial in two centers. American journal of physical medicine & rehabilitation. 2008;87(10):779-88.
Mayr (2008)a	ARMOR	8														✔											1	Unknown
Rabadi (2008)	MIT-Manus	30		✔		✔						✔	✔		✔	✔			✔	✔	✔	✔	✔			✔	12	J	Rabadi M, Galgano M, Lynch D, Akerman M, Lesser M, Volpe B. A pilot study of activity-based therapy in the arm motor recovery post stroke: a randomized controlled trial. Clin Rehabil. 2008;22(12):1071–82.
Volpe (2008)	InMotion2	21										✔	✔		✔	✔	✔		✔	✔	✔	✔	✔		✔		11	B	Volpe BT, Lynch D, Rykman-Berland A, Ferraro M, Galgano M, Hogan N, et al. Intensive sensorimotor arm training mediated by therapist or robot improves hemiparesis in patients with chronic stroke. Neurorehabil Neural Repair. 2008;22(3):305–10.
Amirabdollahian (2007)	GENTLE/S	31														✔			✔								2	B	Amirabdollahian F, Loureiro R, Gradwell E, Collin C, Harwin W, Johnson G. Multivariate analysis of the Fugl-Meyer outcome measures assessing the effectiveness of GENTLE/S robot-mediated stroke therapy. J Neuroeng Rehabil. 2007;4:4.
Fazekas (2007)	REHAROB	30														✔					✔					✔	3	H	Fazekas G, Horvath M, Troznai T, Toth A. Robot-mediated upper limb physiotherapy for patients with spastic hemiparesis: a preliminary study. J Rehabil Med. 2007;39(7):580–2.
Housman (2007)	T-WREX	23										✔															1	B	Housman SJ, Le V, Rahman T, Sanchez RJ, Reinkensmeyer DJ. Arm-Training with T-WREX After Chronic Stroke: Preliminary Results of a Randomized Controlled Trial. 2007 IEEE 10th International Conference on Rehabilitation Robotics. 2007; doi: 10.1109/ICORR.2007.4428481.:562–8.
Masiero (2007)	NeReBot	35				✔										✔	✔		✔	✔	✔	✔				✔	8	I	Masiero S, Celia A, Rosati G, Armani M. Robotic-assisted rehabilitation of the upper limb after acute stroke. Arch Phys Med Rehabil. 2007;88(2):142–9.
Rosati (2007)	NeReBot	24		✔																✔							2	I	Rosati G, Gallina P, Masiero S. Design, implementation and clinical tests of a wire-based robot for neurorehabilitation. IEEE Trans Neural Syst Rehabil Eng. 2007;15(4):560–9.
Kahn (2006)	ARM (Assisted Rehabilitation and Measurement) Guide	19													✔	✔			✔		✔		✔			✔	6	B	Kahn LE, Zygman ML, Rymer WZ, Reinkensmeyer DJ. Robot-assisted reaching exercise promotes arm movement recovery in chronic hemiparetic stroke: a randomized controlled pilot study. J Neuroeng Rehabil. 2006;3:12.
Lum (2006)	MIME (Mirror Image Movement Enabler)	30										✔			✔	✔	✔		✔		✔		✔			✔	8	J	Lum PS, Burgar CG, Van der Loos M, Shor PC, Majmundar M, Yap R. MIME robotic device for upper-limb neurorehabilitation in subacute stroke subjects: A follow-up study. J Rehabil Res Dev. 2006;43(5):631–42.
Masiero (2006)	NeReBot	20																	✔	✔							2	I	Masiero S, Celia A, Armani M, Rosati G. A novel robot device in rehabilitation of post-stroke hemiplegic upper limbs. Aging Clin Exp Res. 2006;18(6):531–5.
Daly (2005)	InMotion2	12													✔	✔			✔							✔	4	D	Daly JJ, Hogan N, Perepezko EM, Krebs HI, Rogers JM, Goyal KS, et al. Response to upper-limb robotics and functional neuromuscular stimulation following stroke. J Rehabil Res Dev. 2005;42(6):723–36.
Hesse (2005)	Bi-Manu-Track	44		✔											✔	✔	✔		✔			✔				✔	7	G	Hesse S, Werner C, Pohl M, Rueckriem S, Mehrholz J, Lingnau ML. Computerized arm training improves the motor control of the severely affected arm after stroke: a single-blinded randomized trial in two centers. Stroke. 2005;36(9):1960–6.
Fasoli (2004)	MIT-Manus	56													✔												1	I	Fasoli SE, Krebs HI, Ferraro M, Hogan N, Volpe BT. Does shorter rehabilitation limit potential recovery poststroke? Neurorehabil Neural Repair. 2004;18(2):88–94.
Volpe; Fasoli (2000; 2004)	MIT-Manus	56												✔	✔	✔			✔	✔	✔					✔	7	I	Volpe BT, Krebs HI, Hogan N, Edelstein OL, Diels C, Aisen M. A novel approach to stroke rehabilitation: robot-aided sensorimotor stimulation. Neurology. 2000;54(10):1938–44.; Fasoli SE, Krebs HI, Ferraro M, Hogan N, Volpe BT. Does shorter rehabilitation limit potential recovery poststroke? Neurorehabil Neural Repair. 2004;18(2):88–94.
Lum (2002)	MIME (Mirror Image Movement Enabler)	27										✔	✔			✔	✔		✔	✔	✔	✔	✔			✔	10	B	Lum PS, Burgar CG, Shor PC, Majmundar M, Van der Loos M. Robot-assisted movement training compared with conventional therapy techniques for the rehabilitation of upper-limb motor function after stroke. Arch Phys Med Rehabil. 2002;83(7):952–9.
Kahn (2001)	ARM (Assisted Rehabilitation and Measurement) Guide	10																	✔								1	B	Kahn LE, Averbuch M, Rymer WZ, Reinkensmeyer DJ. Comparison of robot-assisted reaching to free reaching in promoting recovery from chronic stroke. Integration of Assistive Technology in the Information Age. 2001.39–44.
Burgar (2000)	MIME (Mirror Image Movement Enabler)	21													✔				✔	✔							3	B	Burgar CG, Lum PS, Shor PC, Machiel Van der Loos HF. Development of robots for rehabilitation therapy: the Palo Alto VA/Stanford experience. J Rehabil Res Dev. 2000;37(6):663–73.
Aisen; Volpe (1997; 1999)	MIT-Manus	20		✔											✔				✔		✔						4	H	Aisen ML, Krebs HI, Hogan N, McDowell F, Volpe BT. The effect of robot-assisted therapy and rehabilitative training on motor recovery following stroke. Arch Neurol. 1997;54(4):443–6.; Volpe BT, Krebs HI, Hogan N, Edelsteinn L, Diels CM, Aisen ML. Robot training enhanced motor outcome in patients with stroke maintained over 3 years. Neurology. 1999;53(8):1874–6.
a Data was obtained from systematic reviews.
Abbreviations: RCT, randomized controlled trial; SR, systematic review
Classification of dose matching:
A: Robot-assisted training in addition to conventional therapy was compared with dose-matched conventional therapy.
B: Robot-assisted training was compared with dose-matched conventional therapy.
C: Robot-assisted training was compared with dose matched training consisting of robot-assisted training and conventional therapy.
D: Robot-assisted training was compared with dose-matched other intervention (e.g. body weight support training or elgometer).
E: Robot-assisted training was compared with dose-matched other robot-assisted training.
F: Robot-assisted training was compared with dose-matched training using the same robot on other training mode.
G: Robot-assisted training with other interventions was compared with dose-matched conventional therapy.
H: Robot-assisted training in addition to conventional therapy was compared with conventional therapy. Conventional therapy in both groups was the same amount.
I: Robot-assisted training was compared with minimal or no conventional therapy including sham.
J: Comparisons between more than three groups that included the robot assisted training.
