# Supplementary material for: Effectiveness of Robotic Devices for Medical Rehabilitation: An Umbrella Review
Source: J Clin Med. 2024 Nov 4;13(21):6616. doi: 10.3390/jcm13216616 (PMC11546060; doi:10.3390/jcm13216616)
Supplement: Supplementary file 1 [file jcm-13-06616-s001.zip › Table S4.xlsx]

## Sheet: additional_file_4
Table S4 RCTs included in the SRs of lower-limb devices
Study	Device	Participants	Stroke																					Spinal cord injury								Multiple sclerosis				Cerebral palsy				Parkinson's disease			Neurological disease	Overlaps	Dose matching	Reference
			Leow (2023) [35]	Yang (2023) [36]	Zhu (2023) [37]	Calafiore (2022) [38]	Baronchelli (2021) [39]	Nedergard (2021) [40]	Wang (2021) [41]	Hsu (2020) [42]	Maranesi (2020) [43]	Mehrholz (2020) [44]	Moucheboeuf (2020) [45]	Postol (2019) [46]	Zheng (2019) [47]	Bruni (2018) [48]	Cho (2018) [49]	Mehrholz (2017a) [50]	Hesse (2013) [51]	Mehrholz (2012) [52]	Ada (2010) [53]	Saragih (2023) [54]	Lo (2017) [55]	Huang (2024) [56]	Wan (2024) [57]	Li (2023) [58]	Fang (2020) [59]	Nam (2017) [60]	Mehrholz (2017b) [61]	Fisahn (2016) [62]	Cheung (2017) [63]	Yang (2023) [64]	Bowman (2021) [65]	Yeh (2020) [66]	Sattelmayer (2019) [67]	Conner (2022) [68]	Cortes-Perez (2022) [69]	Llamas-Ramos (2022) [70]	Lefmann (2017) [71]	Jiang (2024) [72]	Xue (2023) [73]	Alwardat (2018) [74]	Garlet (2024) [77]
Ding (2022)a	G-EO System	40																																						✔	✔			2	Unknown	Ding W, Liang C, Su M. Effect of lower limb rehabilitation robot on balance function in patients with Parkinson ’s disease.Chinese Journal of Rehabilitation Medicine. 2022; 37(04): 494-500
Kawashima (2022)	Exoskeleton Stride Management Assist	15																																						✔	✔			2	B	Kawashima N, Hasegawa K, Iijima M, Nagami K, Makimura T, Kumon A, et al. Efficacy of Wearable Device Gait Training on Parkinson's Disease: A Randomized Controlled Open-label Pilot Study. Intern Med. 2022;61(17):2573-80.
Kim (2022)	Walkbot-S	44																																						✔	✔			2	B	Kim H, Kim E, Yun SJ, Kang MG, Shin HI, Oh BM, et al. Robot-assisted gait training with auditory and visual cues in Parkinson's disease: A randomized controlled trial. Ann Phys Rehabil Med. 2022;65(3):101620.
Ozsoy-Unubol (2022)	RoboGait	42																														✔												1	H	Ozsoy-Unubol T, Ata E, Cavlak M, Demir S, Candan Z, Yilmaz F. Effects of Robot-Assisted Gait Training in Patients With Multiple Sclerosis: A Single-Blinded Randomized Controlled Study. Am J Phys Med Rehabil. 2022;101(8):768-74.
Teng (2022)a	Unknown	80																						✔																				1	Unknown	Teng MH, Zheng YZ, Meng AX: Study on the value of lower limb intelligent rehabilitation robot combined with PNF technology in patients with incomplete paraplegic spinal cord injury. Reflexology Rehabil Med 2022;3:41–4
Androwis (2021)	Ekso-GT	12																														✔												1	B	Androwis GJ, Sandroff BM, Niewrzol P, Fakhoury F, Wylie GR, Yue G, et al. A pilot randomized controlled trial of robotic exoskeleton-assisted exercise rehabilitation in multiple sclerosis. Mult Scler Relat Disord. 2021;51:102936.
Berriozabalgoitia (2021)	Ekso	36																														✔												1	A	Berriozabalgoitia R, Bidaurrazaga-Letona I, Otxoa E, Urquiza M, Irazusta J, Rodriguez-Larrad A. Overground Robotic Program Preserves Gait in Individuals With Multiple Sclerosis and Moderate to Severe Impairments: A Randomized Controlled Trial. Arch Phys Med Rehabil. 2021;102(5):932-9.
Evans (2021)	Ekso GT	17																								✔																		1	B	Evans RW, Shackleton CL, West S, Derman W, Rauch L, Baalbergen E, et al. Robotic Locomotor Training Leads to Cardiovascular Changes in Individuals With Incomplete Spinal Cord Injury Over a 24-Week Rehabilitation Period: A Randomized Controlled Pilot Study. Arch Phys Med Rehabil. 2021; 102(8): 1447-1456.
Kang (2021)	SUBAR	30		✔																																								1	B	Kang CJ, Chun MH, Kee J, Lee JY. Effects of robot (SUBAR)-assisted gait training in patients with chronic stroke: Randomized controlled trial. Medicine (Baltimore). 2021; 100 (48): e27942.
Li (2021a)	BEAR-H1	130	✔																																									1	B	Li Y, Fan T, Qi Q, Wang J, Qiu H, Zhang L, et al. Efficacy of a Novel Exoskeletal Robot for Locomotor Rehabilitation in Stroke Patients: A Multi-center, Non-inferiority, Randomized Controlled Trial. Frontiers in Aging Neuroscience 2021: 13.
Li (2021b)	BEAR-H1	36	✔																																									1	A	Li D-X, Zha F-B, Long J-J, Liu F, Cao J, Wang Y-L. Effect of robot assisted gait training on motor and walking function in patients with subacute stroke: a random controlled study. J Stroke Cerebrovasc Dis 2021;30:105807.
Lin (2021)a	Flexbot	32																																						✔	✔			2	Unknown	Lin ZL, Fu XW, Yu CW, et al. Effect of Flexbot lower extremity rehabilitation robot combined with virtual reality training on balance function and walking ability of patients with Parkinson’s disease. Zhejiang Medical Journal. 2021; 43(04): 405-408+413.
Long (2021)a	BEAR-H1	30	✔																																									1	Unknown	Long JJ, Wang YL, Wang T, Ye J, Chen G, Liu QQ, et al. Effects of lower limb exoskeleton robot on gait parameters in hemiplegic patients. Chinese J. Rehabilitation Med. 2021;36:1107–10.
Louie (2021)	Ekso GT	36	✔																																									1	B	Louie DR, Mortenson WB, Durocher M, et al. Efficacy of an exoskeleton-based physical therapy program for non-ambulatory patients dur- ing subacute stroke rehabilitation: a randomized controlled trial. J Neuroeng Rehabil 2021;18:149.
Manikowska (2021)	Ekso	26																																			✔							1	?	Manikowska F, Brazevic S, Krzyżańska A, Jóźwiak M. Effects of Robot-Assisted Therapy on Gait Parameters in Pediatric Patients With Spastic Cerebral Palsy. Front Neurol. 2021;12:724009.
Molteni (2021)	Ekso	75	✔			✔																																						2	A	Molteni F, Guanziroli E, Goffredo M, Calabro RS, Pournajaf S, Gaffuri M, et al. Gait Recovery with an Overground Powered Exoskeleton: A Randomized Controlled Trial on Subacute Stroke Subjects. Brain Sci. 2021;11(1).
Palmcrantz (2021)	HAL (Hybrid Assistive limb)	55	✔																																									1	J	Palmcrantz S, Wall A, Vreede KS, et al. Impact of intensive gait train- ing with and without electromechanical assistance in the chronic phase after stroke-a multi-arm randomized controlled trial with a 6 and 12 months follow up. Front Neurosci 2021;15:660726.
Petrarca (2021)	Lokomat	24																																				✔						1	F	Petrarca M, Frascarelli F, Carniel S, Colazza A, Minosse S, Tavernese E, et al. Robotic-assisted locomotor treadmill therapy does not change gait pattern in children with cerebral palsy. International Journal of Rehabilitation Research. 2021;44(1):69–76.
Pool (2021)	RT600	40																																			✔							1	A	Pool D, Valentine J, Taylor NF, Bear N, Elliott C. Locomotor and robotic assistive gait training for children with cerebral palsy. Dev Med Child Neurol. 2021;63(3):328-35.
Sconza (2021)	Lokomat	19																														✔												1	H	Sconza C, Negrini F, Di Matteo B, Borboni A, Boccia G, Petrikonis I, et al. Robot-Assisted Gait Training in Patients with Multiple Sclerosis: A Randomized Controlled Crossover Trial. Medicina (Kaunas). 2021;57(7)
Spina (2021)	hunova	22																																						✔	✔			2	A	Spina S, Facciorusso S, Cinone N, Armiento R, Picelli A, Avvantaggiato C, et al. Effectiveness of robotic balance training on postural instability in patients with mild Parkinson's disease: A pilot, single blind, randomized controlled trial. J Rehabil Med. 2021;53(2):jrm00154.
Watanabe (2021)	HAL (Hybrid Assistive limb)	33	✔																																									1	A	Watanabe H, Tsurushima H, Yanagi H. Effect of Hybrid Assistive Limb treatment on maximal walking speed and six-minute walking distance during stroke rehabilitation: a pilot study. J Phys Ther Sci 2021;33:168–74.
Wright (2021)	Bionic Leg	34	✔	✔																																								2	A	Wright A, Stone K, Martinelli L, Fryer S, Smith G, Lambrick D, et al. Effect of combined home-based, overground robotic-assisted gait training and usual physiotherapy on clinical functional outcomes in people with chronic stroke: A randomized controlled trial. Clin rehabil. 2021; 35 (6): 882-893.
Xiang (2021)	AIDER	18																							✔																			1	B	Xiang XN, Zong HY, Ou Y, Yu X, Cheng H, Du CP, et al. Exoskeleton-assisted walking improves pulmonary function and walking parameters among individuals with spinal cord injury: a randomized controlled pilot study. J Neuroeng Rehabil 2021;18(1):86.
Yeung (2021)	PAAR	47	✔																																									1	J	Yeung L-F, Lau CCY, Lai CWK, Soo YOY, Chan M-L, Tong RKY. Effects of wearable ankle robotics for stair and over-ground training on sub-acute stroke: a randomized controlled trial. J Neuroeng Rehabil 2021;18:19.
Yasar (2021)	RoboGait	26																																				✔						1	A	Yaşar B, Atıcı E, Razaei DA, Saldıran TÇ. Effectiveness of Robot-Assisted Gait Training on Functional Skills in Children with Cerebral Palsy. Journal of Pediatric Neurology. 2021;20(03):164–70.
Ammann-Reiffer (2020)	Lokomat	16																																		✔	✔							2	B	Ammann-Reiffer C, Bastiaenen CHG, Meyer-Heim AD, van Hedel HJA. Lessons learned from conducting a pragmatic, randomized, crossover trial on robot-assisted gait training in children with cerebral palsy (PeLoGAIT). J Pediatr Rehabil Med. 2020;13(2):137–48.
Jin (2020)	Walkbot-K	20																																			✔	✔						2	B	Jin LH, Yang SS, Choi JY, Sohn MK. The Effect of Robot-Assisted Gait Training on Locomotor Function and Functional Capability for Daily Activities in Children with Cerebral Palsy: A Single-Blinded, Randomized Cross-Over Trial. Brain Sci. 2020;10(11).
Klobucka (2020)	Lokomat	47																																		✔	✔							2	B	Klobucka S, Klobucky R, Kollar B. Effect of robot-assisted gait training on motor functions in adolescent and young adult patients with bilateral spastic cerebral palsy: A randomized controlled trial. NeuroRehabilitation. 2020;47(4):495–508.
Kumar (2020)	Erigo	133																																									✔	1	A	Kumar S, Yadav R, Aafreen. Comparison between Erigo tilt-table exercise and conventional physiotherapy exercises in acute stroke patients: a randomized trial. Archives of physiotherapy. 2020;10:1-9.
Ma (2020)a	Unknown	40																																						✔	✔			2	Unknown	Ma HL, He Q, Wu ZJ, et al. Effect of lower limb rehabilitation robot combined with audio-visual training on gait of Parkinson’s disease patients. Chinese Journal of Community Physicians. 2020; 36(35): 158-159.
Manfredini (2020)	Lokomat	46																														✔												1	B	Manfredini F, Straudi S, Lamberti N, Patergnani S, Tisato V, Secchiero P, et al. Rehabilitation Improves Mitochondrial Energetics in Progressive Multiple Sclerosis: The Significant Role of Robot-Assisted Gait Training and of the Personalized Intensity. Diagnostics (Basel). 2020;10(10)
Mıdık (2020)	Lokomat	30																						✔	✔	✔																		3	H	Mıdık M, Paker N, Buğdaycı D, Mıdık AC. Effects of robot-assisted gait training on lower extremity strength, functional independence, and walking function in men with incomplete traumatic spinal cord injury. Rurk J Phys Med Rehabil. 2020; 66(1): 54-59.
Mustafaoglu (2020)	Lokomat	51			✔																																							1	J	Mustafaoglu R, Erhan B, Yeldan I, Gunduz B, Tarakci E. Does robot-assisted gait training improve mobility, activities of daily living and quality of life in stroke? A single-blinded, randomized controlled trial. Acta Neural Belg. 2020; 120(2): 335-344.
Nam (2020)	Exowalk	40							✔			✔	✔																															3	A	Nam YG, Park JW, Lee HJ, Nam KY, Choi MR, Yu CS, et al. Further effects of electromechanically assisted gait trainer (Exowalk®) in patients with chronic stroke: A randomized controlled trial. J Rehabil Med. 2020;52(9):jrm00097.
Ogino (2020)	GEAR (Gait Exercise Assist Robot)	20			✔			✔																																				2	A	Ogino T, Kanata Y, Uegaki R, Yamaguchi T, Morisaki K, Nakano S, et al. Effects of gait exercise assist robot (GEAR) on subjects with chronic stroke: A randomized controlled pilot trial. J Stroke Cerebrovasc Dis. 2020;29(8):104886.
Park (2020)	Walkbot	14			✔																																							1	A	Park C, Oh-Park M, Dohle C, Bialek A, Friel K, Edwards D, et al. Effects of innovative hip-knee-ankle interlimb coordinated robot training on ambulation, cardiopulmonary function, depression, and fall confidence in acute hemiplegia. NeuroRehabilitation. 2020; 46(4): 577-587.
Straudi (2020)	Lokomat	72																														✔	✔	✔										3	B	Straudi S, Manfredini F, Lamberti N, Martinuzzi C, Maietti E, Basaglia N. Robot-assisted gait training is not superior to intensive overground walking in multiple sclerosis with severe disability (the RAGTIME study): A randomized controlled trial. Mult Scler. 2020;26(6):716–24.
Wall (2020)	HAL (Hybrid Assistive limb)	32	✔			✔																																						2	A	Wall A, Borg J, Vreede K, Palmcrantz S. A randomized controlled study incorporating an electromechanical gait machine, the Hybrid Assistive Limb, in gait training of patients with severe limitations in walking in the subacute phase after stroke. PLoS One. 2020;15(2):e0229707.
Zhang (2020)a	Unknown	92																						✔																				1	Unknown	Zhang ZY, Liu H, Zhao J, et al.: Effect of EMG biofeedback combined with lower extremity rehabilitation robot training on the functional recovery of lower extremity in patients with spinal cord injury. Chin J Phys Med Rehabil. 2020;42:1075–7
Ancona (2019)	Erigo	44																																									✔	1	H	Ancona E, Quarenghi A, Simonini M, Saggini R, Mazzoleni S, De Tanti A, et al. Effect of verticalization with Erigo® in the acute rehabilitation of severe acquired brain injury. Neurol Sci. 2019;40(10):2073-80.
Aprile (2019)	G-EO System	26										✔																																1	A	Aprile I, Iacovelli C, Goffredo M, Cruciani A, Galli M, Simbolotti C, et al. Efficacy of end-effector Robot-Assisted Gait Training in subacute stroke patients: Clinical and gait outcomes from a pilot bi-centre study. NeuroRehabilitation. 2019;45(2):201–12.
Aras (2019)	Lokomat	30																																			✔							1	J	Aras B, Yaşar E, Kesikburun S, Türker D, Tok F, Yılmaz B. Comparison of the effectiveness of partial body weight-supported treadmill exercises, robotic-assisted treadmill exercises, and anti-gravity treadmill exercises in spastic cerebral palsy. Turkish journal of physical medicine and rehabilitation. 2019;65(4):361.
Capecci (2019)	G-EO System	110																																						✔	✔			2	B	Capecci M, Pournajaf S, Galafate D, Sale P, Le Pera D, Goffredo M, et al. Clinical effects of robot-assisted gait training and treadmill training for Parkinson's disease. A randomized controlled trial. Ann Phys Rehabil Med. 2019;62(5):303-12.
Cheung (2019)	Lokomat	16																							✔	✔																		2	G	Cheung EYY, Yu KKK, Kwan RLC, Ng CKM, Chau RMW, Cheing GLY. Effect of EMG-biofeedback robotic-assisted body weight supported treadmill training on walking ability and cardiopulmonary function on people with subacute spinal cord injuries – a randomized controlled trial. BMC Neurology. 2019; 19: 140.
Gandolfi (2019)	G-EO System	32							✔			✔																																2	A	Gandolfi M, Vale N, Dimitrova E, Zanolin ME, Mattiuz N, Battistuzzi E, et al. Robot-Assisted Stair Climbing Training on Postural Control and Sensory Integration Processes in Chronic Post-stroke Patients: A Randomized Controlled Clinical Trial. Front Neurosci. 2019;13:1143.
Gorman (2019)	Lokomat	37																							✔	✔																		2	B	Gorman PH, Scott W, VanHiel L, Rnsey KE, Sweatman WM, Geigle PR. Comparison of peak oxygen consumption response to aquatic and robotic therapy in individuals with chronic motor incomplete spinal cord injury: a randomized controlled trial. Spinal Cord. 2019; 57: 471-481.
Jayaraman (2019)	SMA (Stride Management Assist)	54	✔	✔								✔																																3	B	Jayaraman A, O'Brien MK, Madhavan S, Mummidisetty CK, Roth HR, Hohl K, et al. Stride management assist exoskeleton vs functional gait training in stroke: A randomized trial. Neurology. 2019;92(3):e263–e73.
Kayabinar (2019)	Device unknown	66										✔																																1	A	Kayabınar E, Özalp M, Koçyiğit MF, As İ, Elbasan B. The effects of robotic and conventional gait training in addition to neurodevelopmental treatment on balance, mobility, and health-related quality of life in patients with stroke. Neurolsci Neurophysiol. 2019;36(2):112–9.
Kim (2019a)	Morning Walk	58										✔										✔																						2	A	Kim J, Kim DY, Chun MH, Kim SW, Jeon HR, Hwang CH, et al. Effects of robot-(Morning Walk®) assisted gait training for patients after stroke: a randomized controlled trial. Clin Rehabil. 2019;33(3):516–23.
Kim (2019b)	Lokomat	19							✔			✔	✔																															3	A	Kim HY, Shin JH, Yang SP, Shin MA, Lee SH. Robot-assisted gait training for balance and lower extremity function in patients with infratentorial stroke: a single-blinded randomized controlled trial. J Neuroeng Rehabil. 2019;16(1):99.
Lee (2019)	GEMS (Gait Enhancing and Motivating System)	26	✔					✔				✔																																3	B	Lee HJ, Lee SH, Seo K, Lee M, Chang WH, Choi BO, et al. Training for Walking Efficiency With a Wearable Hip-Assist Robot in Patients With Stroke: A Pilot Randomized Controlled Trial. Stroke. 2019;50(12):3545–52.
Nam (2019)	Exowalk	40										✔																																1	A	Nam YG, Lee JW, Park JW, Lee HJ, Nam KY, Park JH, et al. Effects of Electromechanical Exoskeleton-Assisted Gait Training on Walking Ability of Stroke Patients: A Randomized Controlled Trial. Arch Phys Med Rehabil. 2019;100(1):26-31.
Piira (2019)	Lokomat	24																							✔	✔																		2	B	Piira A, Lannem AM, Sorensen M, Glott T, Knutsen R, Jorgensen L, et al. Robot-assisted locomotor training did not improve walking function in patients with chronic incomplete spinal cord injury: A randomized clinical trial. J Rehabil Med. 2019; 51(5): 385-389.
Sczesny-Kaiser (2019)	HAL (Hybrid Assistive limb)	18	✔									✔	✔																															3	A	Sczesny-Kaiser M, Trost R, Aach M, Schildhauer TA, Schwenkreis P, Tegenthoff M. A Randomized and Controlled Crossover Study Investigating the Improvement of Walking and Posture Functions in Chronic Stroke Patients Using HAL Exoskeleton - The HALESTRO Study (HAL-Exoskeleton STROke Study). Front Neurosci. 2019;13:259.
Stolz (2019)	Robowalk	40										✔																																1	A	Stolz R, Nayyar R, Louie J, Bower KJ, Paul SK, Ng L. The effectiveness of a novel cable-driven gait trainer (Robowalk) combined with conventional physiotherapy compared to conventional physiotherapy alone following stroke: a randomised controlled trial. Int J Rehabil Res. 2019;42(4):377–84.
Tanaka (2019)	SMA (Stride Management Assist)	41	✔					✔				✔																																3	A	Tanaka N, Matsushita S, Sonoda Y, Maruta Y, Fujitaka Y, Sato M, et al. Effect of Stride Management Assist Gait Training for Poststroke Hemiplegia: A Single Center, Open-Label, Randomized Controlled Trial. J Stroke Cerebrovasc Dis. 2019;28(2):477–86.
Tomida (2019)	GEAR (Gait Exercise Assist Robot)	26										✔	✔																															2	A	Tomida K, Sonoda S, Hirano S, Suzuki A, Tanino G, Kawakami K, et al. Randomized Controlled Trial of Gait Training Using Gait Exercise Assist Robot (GEAR) in Stroke Patients with Hemiplegia. J Stroke Cerebrovasc Dis. 2019;28(9):2421–8.
Yazici (2019)	Innowalk Pro	24																																			✔	✔						2	H	Yazici M, Livanelioglu A, Gucuyener K, Tekin L, Sumer E, Yakut Y. Effects of robotic rehabilitation on walking and balance in pediatric patients with hemiparetic cerebral palsy. Gait Posture. 2019;70:397–402.
Yokota (2019)	HAL (Hybrid Assistive limb)	47	✔																																									1	A	Yokota C, Yamamoto Y, Kamada M, et al. Acute stroke rehabilitation for gait training with cyborg type robot Hybrid Assistive Limb: a pilot study. J Neurol Sci 2019;404:11–5.
Belas Dos Santos (2018)	Lokomat	19					✔		✔			✔	✔																															4	A	Belas Dos Santos M, Barros de Oliveira C, Dos Santos A, Garabello Pires C, Dylewski V, Arida RM. A Comparative Study of Conventional Physiotherapy versus Robot-Assisted Gait Training Associated to Physiotherapy in Individuals with Ataxia after Stroke. Behav Neurol. 2018;2018:2892065.
Bergmann (2018)	Lokomat	38				✔	✔					✔	✔																															4	B	Bergmann J, Krewer C, Jahn K, Muller F. Robot-assisted gait training to reduce pusher behavior: A randomized controlled trial. Neurology. 2018;91(14):e1319–e27.
Calabrò (2018)	Ekso	40	✔	✔				✔				✔	✔																															5	A	Calabrò RS, Naro A, Russo M, Bramanti P, Carioti L, Balletta T, et al. Shaping neuroplasticity by using powered exoskeletons in patients with stroke: a randomized clinical trial. J Neuroeng Rehabil. 2018;15(1):35.
Chang (2018)	Ekso	9																								✔																		1	A	Chang SH, Afzai T, Tirr Sci Clinical Exoskeleton Group, Berliner J, Francisco GE. Exoskeleton-assisted gait training to improve gait in individuals with spinal cord injury: a pilot randomized study. Pilot Feasibility Stud. 2018; 4: 62.
Erbil (2018)	RoboGait	48		✔								✔																																2	A	Erbil D, Tugba G, Murat TH, Melike A, Merve A, Cagla K, et al. Effects of robot-assisted gait training in chronic stroke patients treated by botulinum toxin-a: A pivotal study. Physiother Res Int. 2018;23(3):e1718.
Kang (2018)	Lokomat	20											✔									✔																						2	F	Kang TW, Oh DW, Lee JH, Cynn HS. Effects of integrating rhythmic arm swing into robot-assisted walking in patients with subacute stroke: a randomized controlled pilot study. Int J Rehabil Res. 2018;41(1):57–62.
Kim (2018)	Morning Walk	58							✔				✔																															2	A	Kim J, Kim DY, Chun MH. The Effect of Morning Walk®-Assisted Gait Training for Patients with Hemiparesis Due to Stroke. Archives of Physical Medicine and Rehabilitation. 2018;99(10):e31.
Kwon (2018)	Exowalk	41										✔																																1	B	Kwon BS, Nam YG, Lee HJ, Jo EH, Lee JW. Effects of electromechanical assisted gait training with Exowalk® on walking ability of chronic stroke patients: A randomized controlled trial. Annals of Physical and Rehabilitation Medicine. 2018;61:e35.
Mayr (2018)	Lokomat	74				✔				✔		✔	✔																															4	B	Mayr A, Quirbach E, Picelli A, Kofler M, Smania N, Saltuari L. Early robot-assisted gait retraining in non-ambulatory patients with stroke: a single blind randomized controlled trial. Eur J Phys Rehabil Med. 2018;54(6):819–26.
Morone (2018)	Gait Trainer	110											✔																															1	A	Morone G, Masiero S, Coiro P, De Angelis D, Venturiero V, Paolucci S, et al. Clinical features of patients who might benefit more from walking robotic training. Restor Neurol Neurosci. 2018;36(2):293–9.
Mustafaoglu (2018)	Lokomat	45			✔		✔																																					2	J	Mustafaoglu R, Erhan B, Yeldan I, Ersoz Huseyinsinoglu B, Gunduz B, Razak Ozdincler A. The effects of body weight-supported treadmill training on static and dynamic balance in stroke patients: A pilot, single-blind, randomized trial. Turk J Phys Med Rehabil. 2018;64(4):344–52.
Park (2018)	Lokomat	40					✔					✔	✔																															3	J	Park J, Chung Y. The effects of robot-assisted gait training using virtual reality and auditory stimulation on balance and gait abilities in persons with stroke. NeuroRehabilitation. 2018;43(2):227–35.
Russo (2018)	Lokomat	45																														✔	✔											2	A	Russo M, Dattola V, De Cola MC, Logiudice AL, Porcari B, Cannavo A, et al. The role of robotic gait training coupled with virtual reality in boosting the rehabilitative outcomes in patients with multiple sclerosis. Int J Rehabil Res. 2018;41(2):166–72.
Shin (2018)a	Lokomat	49																							✔																			1	Unknown	Shi Z, Liu M, Cai M.. Effect of walking training on c-D spinal cord injury patients with lower limb walking robot. Chinese Journal of Rehabilitation Medicine 2018;33(1):96–98.
Wallard (2018)	Lokomat Pediatric	30																																		✔	✔	✔						3	B	Wallard L, Dietrich G, Kerlirzin Y, Bredin J. Effect of robotic-assisted gait rehabilitation on dynamic equilibrium control in the gait of children with cerebral palsy. Gait Posture. 2018;60:55–60.
Xia (2018)a	Lokomat	30																																						✔				1	Unknown	Xia M, Zhan ZT, Cai GE, et al. Three-dimensional gait analysis of patients with Parkinson ’s disease before and after automatic lower limb robot training. Chinese Journal of Neurology. 2018; 51(7): 504-509
Yadav (2018a)	Erigo	30																																									✔	1	B	Yadav R, Kuma S, Aafreen, Yadav S. Effect of robotic Erigo tilt table exercise on neurological parameters in hemiplegic patients : a pilot study. J Ind Acad Clin Med. 2018;9:8–12.
Yadav (2018b)	Erigo	30																																									✔	1	B	Yadav R, Kuma S, Aafreen, Yadav S. Robotic tilt table exercises versus conventional exercises in rehabilitation of hemiplegic patients. International Journal of Therapy and Rehabilitation. 2018;25(9):475-80.
Yeung (2018)	Robot AFO	19		✔								✔																																2	B	Yeung LF, Ockenfeld C, Pang MK, Wai HW, Soo OY, Li SW, et al. Randomized controlled trial of robot-assisted gait training with dorsiflexion assistance on chronic stroke patients wearing ankle-foot-orthosis. J Neuroeng Rehabil. 2018;15(1):51.
Yun (2018)	Lokomat	38			✔		✔		✔	✔		✔	✔									✔																						7	A	Yun N, Joo MC, Kim SC, Kim MS. Robot-assisted gait training effectively improved lateropulsion in subacute stroke patients: a single-blinded randomized controlled trial. Eur J Phys Rehabil Med. 2018;54(6):827–36.
Aprile (2017)	G-EO system	14										✔																																1	A	Aprile I, Iacovelli C, Goffredo M, Cruciani A, Galli M, Simbolotti C, et al. Efficacy of end-effector Robot-Assisted Gait Training in subacute stroke patients: Clinical and gait outcomes from a pilot bi-centre study. NeuroRehabilitation. 2019;45(2):201–12.
Bizovicar (2017)	E-Go	19													✔							✔																						2	B	Bizovicar N, Matjacic Z, Stanonik I, Goljar N. Overground gait training using a motorized assistive device in patients with severe disabilities after stroke. Int J Rehabil Res. 2017;40(1):46–52.
Calabrò (2017)	Lokomat	40											✔																				✔											2	F	Calabrò RS, Russo M, Naro A, De Luca R, Leo A, Tomasello P, et al. Robotic gait training in multiple sclerosis rehabilitation: Can virtual reality make the difference? Findings from a randomized controlled trial. J Neurol Sci. 2017;377:25–30.
Funari (2017)	Lokomat	38																																						✔		✔		2	A	Furnari A, Calabrò RS, De Cola MC, Bartolo M, Castelli A, Mapelli A, et al. Robotic-assisted gait training in Parkinson's disease: a three-month follow-up randomized clinical trial. Int J Neurosci. 2017;127(11):996–1004.
Liu (2017a)a	Lokomat	40													✔																													1	Unknown	Liu HB XY, Xiao X, Liu MJ, Shi ZX, Wang J. Effects of Lokomat robotic-assisted gait training on genu recurvatum in stroke patients' walking phase. Chin J Trauma and Disabil Med. 2017;25(10):24–6.
Liu (2017b)a	Lokomat	40																																							✔			1	Unknown
Lu (2017)a	Flexbot-B	60							✔			✔																																2	Unknown	Lu J, Chen Z, Wu H, Yang W, Chen H. Effect of lower limb rehabilitation robot on lower limb motor function of hemiplegic patients after stroke. Chinese journal of Contemporary Neurology & Neurosurgery. 2017;17(5):334–9.
Peri (2017)	Lokomat	44																																		✔	✔							2	J	Peri E, Turconi AC, Biffi E, Maghini C, Panzeri D, Morganti R, et al. Effects of dose and duration of Robot-Assisted Gait Training on walking ability of children affected by cerebral palsy. Technol Health Care. 2017;25(4):671–81.
Pompa (2017)	Gait Trainer	43																														✔	✔	✔	✔									4	B	Pompa A, Morone G, Iosa M, Pace L, Catani S, Casillo P, et al. Does robot-assisted gait training improve ambulation in highly disabled multiple sclerosis people? A pilot randomized control trial. Mult Scler. 2017;23(5):696–703.
Rodrigues (2017)	Lokomat	20											✔																															1	F	Rodrigues TA, Goroso DG, Westgate PM, Carrico C, Batistella LR, Sawaki L. Slow Versus Fast Robot-Assisted Locomotor Training After Severe Stroke: A Randomized Controlled Trial. Am J Phys Med Rehabil. 2017;96(10 Suppl 1):S165–S70.
Seo (2017)	Walkbot	21											✔																															1	D	Seo HG, Lee WH, Lee SH, Yi Y, Kim KD, Oh B-M. Robotic-assisted gait training combined with transcranial direct current stimulation in chronic stroke patients: a pilot double-blind, randomized controlled trial. Restorative Neurology and Neuroscience. 2017;35(5):527–36.
Wallard (2017)	Lokomat Pediatric	30																																		✔	✔	✔						3	B	Wallard L, Dietrich G, Kerlirzin Y, Bredin J. Robotic-assisted gait training improves walking abilities in diplegic children with cerebral palsy. Eur J Paediatr Neurol. 2017;21(3):557–64.
Watanabe (2017)	HAL (Hybrid Assistive limb)	33	✔			✔							✔	✔	✔																													5	B	Watanabe H, Goto R, Tanaka N, Matsumura A, Yanagi H. Effects of gait training using the Hybrid Assistive Limb(R) in recovery-phase stroke patients: A 2-month follow-up, randomized, controlled study. NeuroRehabilitation. 2017;40(3):363–7.
Wirz (2017)	Lokomat	21																									✔																	1	C	Wirz M, Mach O, Maier D, Benito-Penalva J, Taylor J, Esclarin A, et al. Effectiveness of Automated Locomotor Training in Patients with Acute Incomplete Spinal Cord Injury: A Randomized, Controlled, Multicenter Trial. J Neurotrauma. 2017;34(10):1891–6.
Wu (2017)	3DCaLT	21																																		✔	✔							2	B	Wu M, Kim J, Arora P, Gaebler-Spira DJ, Zhang Y. Effects of the Integration of Dynamic Weight Shifting Training Into Treadmill Training on Walking Function of Children with Cerebral Palsy: A Randomized Controlled Study. Am J Phys Med Rehabil. 2017;96(11):765–72.
Bang (2016)	Lokomat	18		✔	✔			✔	✔			✔	✔		✔			✔				✔																						9	B	Bang DH, Shin WS. Effects of robot-assisted gait training on spatiotemporal gait parameters and balance in patients with chronic stroke: A randomized controlled pilot trial. NeuroRehabilitation. 2016;38(4):343–9.
Chen (2016)a	Lokomat	40																																						✔				1	Unknown	Chen D, Su X. Efficacy of lower limb robot gait training on Parkinson ’s patients. Chinese Medical Device Information. 2016; 22(23): 50-2+5
Chua (2016)	Gait Trainer	108								✔		✔	✔					✔					✔																					5	A	Chua J, Culpan J, Menon E. Efficacy of an Electromechanical Gait Trainer Poststroke in Singapore: A Randomized Controlled Trial. Arch Phys Med Rehabil. 2016;97(5):683–90.
Frazzitta (2016)	Erigo	40																																									✔	1	H	Frazzitta G, Zivi I, Valsecchi R, Bonini S, Maffia S, Molatore K, et al. Effectiveness of a Very Early Stepping Verticalization Protocol in Severe Acquired Brain Injured Patients: A Randomized Pilot Study in ICU. PLoS One. 2016;11(7):e0158030.
Galli (2016)	G-EO System	50																																						✔	✔			2	B	Galli M, Cimolin V, De Pandis MF, Le Pera D, Sova I, Albertini G, et al. Robot-assisted gait training versus treadmill training in patients with Parkinson's disease: a kinematic evaluation with gait profile score. Funct Neurol. 2016;31(3):163-70.
Gorman (2016)	Lokomat	18																							✔	✔				✔	✔													4	B	Gorman PH, Scott W, York H, Theyagaraj M, Price-Miller N, McQuaid J, et al. Robotically assisted treadmill exercise training for improving peak fitness in chronic motor incomplete spinal cord injury: A randomized controlled trial. J Spinal Cord Med. 2016;39(1):32–44.
Han (2016)	Lokomat	60				✔			✔	✔		✔	✔		✔			✔				✔																						8	A	Han EY, Im SH, Kim BR, Seo MJ, Kim MO. Robot-assisted gait training improves brachial-ankle pulse wave velocity and peak aerobic capacity in subacute stroke patients with totally dependent ambulation: Randomized controlled trial. Medicine (Baltimore). 2016;95(41):e5078.
Lin (2016)a	Lokomat	24																							✔																			1	Unknown	Lin H, Zhang T, Chen Q.. Effect of rehabilitation robot-assisted walking training on walking ability of patients with incomplete spinal cord injury. Automatica (Oxf) 2016;42(12):1832–1838.
Lu (2016)a	YASKAWA lower limb rehabilitation robot	40													✔																													1	Unknown	Lu LP, Sang, D.C., Ji, S.F. Effect of Leg Rehabilitation robot training on motor and activities of daily living in hemiplegic patients after stroke. Chin J Rehabili Theory Pract. 2016;22(10):1200–3.
Morone (2016)	I-Walker	42													✔																													1	B	Morone G, Annicchiarico R, Iosa M, Federici A, Paolucci S, Cortes U, et al. Overground walking training with the i-Walker, a robotic servo-assistive device, enhances balance in patients with subacute stroke: a randomized controlled trial. J Neuroeng Rehabil. 2016;13(1):47.
Picelli (2016)	G-EO System	22										✔	✔					✔																										3	I	Picelli A, Melotti C, Origano F, Neri R, Verze E, Gandolfi M, et al. Robot-assisted gait training is not superior to balance training for improving postural instability in patients with mild to moderate Parkinson's disease: a single-blind randomized controlled trial. Clin Rehabil. 2015;29(4):339–47.
Rocca (2016)	Erigo	30																																									✔	1	J	Rocca A, Pignat JM, Berney L, Jöhr J, Van de Ville D, Daniel RT, et al. Sympathetic activity and early mobilization in patients in intensive and intermediate care with severe brain injuries: a preliminary prospective randomized study. BMC Neurol. 2016;16(1):169.
Srivastava (2016)	ALEX II (Active Leg Exoskelton)	12						✔					✔																															2	B	Srivastava S, Kao PC, Reisman DS, Scholz JP, Agrawal SK, Higginson JS. Robotic Assist-As-Needed as an Alternative to Therapist-Assisted Gait Rehabilitation. Int J Phys Med Rehabil. 2016;4(5):370.
Straudi (2016)	Lokomat	52																														✔	✔		✔									3	B	Straudi S, Fanciullacci C, Martinuzzi C, Pavarelli C, Rossi B, Chisari C, et al. The effects of robot-assisted gait training in progressive multiple sclerosis: A randomized controlled trial. Mult Scler. 2016;22(3):373–84.
Taveggia (2016)	Lokomat	28			✔	✔			✔	✔		✔	✔				✔						✔																					8	A	Taveggia G, Borboni A, Mule C, Villafane JH, Negrini S. Conflicting results of robot-assisted versus usual gait training during postacute rehabilitation of stroke patients: a randomized clinical trial. Int J Rehabil Res. 2016;39(1):29–35.
Tian (2016)a	Lokohelp	100													✔																													1	Unknown	Tian QY, Qi, P., Liu, H.E., Zhao, Q.C., Gong, B.G. Application of Lokohelp rehabilitation robot in the recovery of lower extremity motor function among stroke patients with hemiplegia. Shandong Med J. 2016;56(18):64–5.
Wang (2016)a	A3 lower limb rehabilitation robot	29													✔																													1	Unknown	Wang DW, Bai, D.Q., Shao, L. Xia, X.S., Yu, H.P., Li, X.H. Effects of robotic-assisted gait training on proprioception of hemiparetic knee in patients after stroke. Chin J Rehabili Med. 2016;31(9):950–4.
Yao (2016)a	Lokohelp	66													✔																													1	Unknown	Yao GZ, Xi, X.Q. Evaluation of rehabilitation robot training effects among stroke patients. Chin J Public Health Manag. 2016;3:418–9.
Zhang (2016)a	Lokohelp	50					✔								✔																													2	Unknown	Zhang J, Wang, B.J., Zhang, H., Xiang, W.P., Xu, P., Geng, S.Y. Therapeutic effect of LokoHelp lower limbs robot on patients with acute cerebral infarction. Chin J Brain Dis Rehabili. 2016;6(1):20–4.
Bei (2015)a	Lokomat	80							✔						✔																													2	Unknown	Bei N BZ, Chen Y, Li LW. The effects of rehabilitation robot on lower limb function in elderly stroke patients. China Trop Med. 2015;15(10):1246–8.
Buesing (2015)	SMA (Stride Management Assistance)	50	✔					✔				✔	✔	✔				✔																										6	B	Buesing C, Fisch G, O'Donnell M, Shahidi I, Thomas L, Mummidisetty CK, et al. Effects of a wearable exoskeleton stride management assist system (SMA®) on spatiotemporal gait characteristics in individuals after stroke: a randomized controlled trial. J Neuroeng Rehabil. 2015;12:69.
Calabrò (2015)	Erigo	20																																									✔	1	H	Calabrò RS, Naro A, Russo M, Leo A, Balletta T, Saccá I, et al. Do post-stroke patients benefit from robotic verticalization? A pilot-study focusing on a novel neurophysiological approach. Restor Neurol Neurosci. 2015;33(5):671-81.
Cho (2015)	Lokomat	20										✔	✔					✔																										3	B	Cho DY, Park SW, Lee MJ, Park DS, Kim EJ. Effects of robot-assisted gait training on the balance and gait of chronic stroke patients: focus on dependent ambulators. J Phys Ther Sci. 2015;27(10):3053–7.
Duffell (2015)	Lokomat	83																								✔		✔		✔														3	J	Duffell LD, Brown GL, Mirbagheri MM. Interventions to Reduce Spasticity and Improve Function in People With Chronic Incomplete Spinal Cord Injury: Distinctions Revealed by Different Analytical Methods. Neurorehabil Neural Repair. 2015;29(6):566–76.
Huang (2015)	MBZ-CPM1	24																												✔														1	D	Huang Q, Yu L, Gu R, Zhou Y, Hu C. Effects of robot training on bowel function in patients with spinal cord injury. J Phys Ther Sci. 2015;27(5):1377–8.
Kim (2015)	Walkbot	30			✔				✔			✔	✔					✔				✔	✔																					7	F	Kim SY, Yang L, Park IJ, Kim EJ, JoshuaPark MS, You SH, et al. Effects of Innovative WALKBOT Robotic-Assisted Locomotor Training on Balance and Gait Recovery in Hemiparetic Stroke: A Prospective, Randomized, Experimenter Blinded Case Control Study With a Four-Week Follow-Up. IEEE Trans Neural Syst Rehabil Eng. 2015;23(4):636–42.
Krewer (2015)	Erigo	50																																									✔	1	H	Krewer C, Luther M, Koenig E, Müller F. Tilt Table Therapies for Patients with Severe Disorders of Consciousness: A Randomized, Controlled Trial. PLoS One. 2015;10(12):e0143180.
Lam (2015)	Lokomat	8																								✔	✔																	2	E	Lam T, Pauhl K, Ferguson A, Malik RN, Bkin, Krassioukov A, et al. Training with robot-applied resistance in people with motor-incomplete spinal cord injury: Pilot study. J Rehabil Res Dev. 2015;52(1):113–29.
Luo (2015)a	Lokohelp	40													✔																													1	Unknown	Luo Y, Shi, J.J., Sun, Y., Wang, H.J., Xu, J.H. Yang, J. Effects of lower limb rehabilitation robot training on motor function recovery among stroke patients. Chin J Rehabil Med. 2015;37(5):368–70.
Mirbagheri (2015)	Lokomat	46																								✔	✔				✔													3	I	Mirbagheri MM, Kindig MW, Niu X. Effects of robotic-locomotor training on stretch reflex function and muscular properties in individuals with spinal cord injury. Clin Neurophysiol. 2015;126(5):997–1006.
Ochi (2015)	GAR (Gait-Assistance Robot)	26										✔	✔				✔	✔					✔																					5	A	Ochi M, Wada F, Saeki S, Hachisuka K. Gait training in subacute non-ambulatory stroke patients using a full weight-bearing gait-assistance robot: A prospective, randomized, open, blinded-endpoint trial. J Neurol Sci. 2015;353(1–2):130–6.
Picelli (2015)	Gait Trainer	66											✔																											✔	✔	✔		4	D	Picelli A, Melotti C, Origano F, Neri R, Verze E, Gandolfi M, et al. Robot-assisted gait training is not superior to balance training for improving postural instability in patients with mild to moderate Parkinson's disease: a single-blind randomized controlled trial. Clin Rehabil. 2015;29(4):339–47.
Pompa (2015)a	Lokomat	52																																✔										1	Unknown
Taveggia (2015)	Erigo	12																																									✔	1	B	Taveggia G, Ragusa I, Trani V, Cuva D, Angeretti C, Fontanella M, et al. Robotic tilt table reduces the occurrence of orthostatic hypotension over time in vegetative states. Int J Rehabil Res. 2015;38(2):162-6.
van Nunen (2015)	Lokomat	30			✔	✔	✔			✔		✔	✔		✔	✔	✔	✔				✔	✔																					12	A	van Nunen MP, Gerrits KH, Konijnenbelt M, Janssen TW, de Haan A. Recovery of walking ability using a robotic device in subacute stroke patients: a randomized controlled study. Disabil Rehabil Assist Technol. 2015;10(2):141–8.
Wang (2015)a	Lokomat	40													✔																													1	Unknown	Wang J LL, Yang ZH, Liu HB, Tang D. Effects of robotic-assisted gait training with motor imagery on gait impairments in patients with stroke. Chin J Rehabil Med. 2015;30(6):542–6.
Bae (2014)	Lokomat	20											✔									✔																						2	D	Bae YH, Ko YJ, Chang WH, Lee JH, Lee KB, Park YJ, et al. Effects of Robot-assisted Gait Training Combined with Functional Electrical Stimulation on Recovery of Locomotor Mobility in Chronic Stroke Patients: A Randomized Controlled Trial. J Phys Ther Sci. 2014;26(12):1949–53.
Ding (2014)a	G-EO System	40													✔																													1	Unknown	Ding WJ, Zheng, M.M., Liang, C.P., Hunag, P. The effect of G-EO gait-therapy system on walking ability in patients with subacute stroke hemiplegic. Chin J Rehabil Med. 2014;29(10):929–32.
Dragin (2014)	Walkaround	22													✔		✔					✔																						3	A	Dragin AS, Konstantinovic LM, Veg A, Schwirtlich LB. Gait training of poststroke patients assisted by the Walkaround (body postural support). Int J Rehabil Res. 2014;37(1):22–8.
Esclarin-Ruz (2014)	Lokomat	88																							✔	✔		✔	✔	✔	✔													6	A	Esclarin-Ruz A, Alcobendas-Maestro M, Casado-Lopez R, Perez-Mateos G, Florido-Sanchez MA, Gonzalez-Valdizan E, et al. A comparison of robotic walking therapy and conventional walking therapy in individuals with upper versus lower motor neuron lesions: a randomized controlled trial. Arch Phys Med Rehabil. 2014;95(6):1023–31.
Forrester (2014)	Anklebot	39										✔			✔			✔					✔																					4	B	Forrester LW, Roy A, Krywonis A, Kehs G, Krebs HI, Macko RF. Modular ankle robotics training in early subacute stroke: a randomized controlled pilot study. Neurorehabil Neural Repair. 2014;28(7):678–87.
Gandolfi (2014)	Gait Trainer	22																														✔	✔	✔										3	D	Gandolfi M, Geroin C, Picelli A, Munari D, Waldner A, Tamburin S, et al. Robot-assisted vs. sensory integration training in treating gait and balance dysfunctions in patients with multiple sclerosis: a randomized controlled trial. Front Hum Neurosci. 2014;8:318.
Labruyere (2014)	Lokomat	9																							✔		✔	✔	✔	✔														5	B	Labruyere R, van Hedel HJ. Strength training versus robot-assisted gait training after incomplete spinal cord injury: a randomized pilot study in patients depending on walking assistance. J Neuroeng Rehabil. 2014;11:4.
Li (2014)a	A3 lower limb rehabilitation robot	60													✔																													1	Unknown	Li B, Bian, L., Huang, P. Effects of the A3 robot assisted walk training in rehabilitation of patients with stroke. Chin J Rehabili Med. 2014;29(12):1142–5.
Luo (2014)a	Lokohelp	35													✔																													1	Unknown	Luo Y, Cao, T.L., Shi, J.J., Li, Z., Xu, X.W., Gu, B. Clinical observation of functional recovery among stroke patients by lower limb rehabilitation robot. Chin J Rehabil Med. 2014;29(10):965–7.
Niu (2014)	Lokomat	40																								✔		✔		✔	✔													4	I	Niu X, Varoqui D, Kindig M, Mirbagheri MM. Prediction of gait recovery in spinal cord injured individuals trained with robotic gait orthosis. J Neuroeng Rehabil. 2014;11:42.
Sarhan (2014)	Lokomat	12																																			✔							1	B	Sarhan RS, Chevidikunnan MF, Gaowgzeh RAM. Locomotor treadmill training program using driven gait orthosis versus manual treadmill therapy on motor output in spastic diplegic cerebral palsy children. Journal of Health and Allied Sciences NU. 2014;4(04):010-7.
Shin (2014)	Lokomat	60																								✔		✔	✔	✔														4	A	Shin JC, Kim JY, Park HK, Kim NY. Effect of robotic-assisted gait training in patients with incomplete spinal cord injury. Ann Rehabil Med. 2014;38(6):719–25.
Stein (2014)	Bionic Leg	24	✔									✔	✔	✔	✔			✔				✔	✔																					8	B	Stein J, Bishop L, Stein DJ, Wong CK. Gait training with a robotic leg brace after stroke: a randomized controlled pilot study. Am J Phys Med Rehabil. 2014;93(11):987–94.
Tang (2014)	Lokomat	30																										✔																1	B	Tang Q, Huang Q, Hu C. Research on Design Theory and Compliant Control for Underactuated Lower-extremity Rehabilitation Robotic Systems code: (51175368); 2012.01-2015.12. J Phys Ther Sci. 2014;26(10):1597–9.
Ucar (2014)	Lokomat	22			✔		✔					✔						✔																										4	B	Ucar DE, Paker N, Bugdayci D. Lokomat: a therapeutic chance for patients with chronic hemiplegia. NeuroRehabilitation. 2014;34(3):447–53.
Varoqui (2014)	Lokomat	30																								✔	✔	✔			✔													4	I	Varoqui D, Niu X, Mirbagheri MM. Ankle voluntary movement enhancement following robotic-assisted locomotor training in spinal cord injury. J Neuroeng Rehabil. 2014;11:46.
Watanabe (2014)	HAL (Hybrid Assistive limb)	32	✔									✔						✔					✔																					4	B	Watanabe H, Tanaka N, Inuta T, Saitou H, Yanagi H. Locomotion improvement using a hybrid assistive limb in recovery phase stroke patients: a randomized controlled pilot study. Arch Phys Med Rehabil. 2014;95(11):2006–12.
Wu (2014)	3DCaLT	30											✔																															1	F	Wu M, Landry JM, Kim J, Schmit BD, Yen SC, Macdonald J. Robotic resistance/assistance training improves locomotor function in individuals poststroke: a randomized controlled study. Arch Phys Med Rehabil. 2014;95(5):799–806.
Danzl (2013)	Lokomat	8											✔																															1	E	Danzl MM, Chelette KC, Lee K, Lykins D, Sawaki L. Brain stimulation paired with novel locomotor training with robotic gait orthosis in chronic stroke: a feasibility study. NeuroRehabilitation. 2013;33(1):67–76.
Druzbicki (2013)	Lokomat	52																																			✔		✔					2	A	Druzbicki M, Rusek W, Snela S, Dudek J, Szczepanik M, Zak E, et al. Functional effects of robotic-assisted locomotor treadmill thearapy in children with cerebral palsy. J Rehabil Med. 2013;45(4):358–63.
Kelley (2013)	Lokomat	21		✔	✔							✔	✔			✔																												5	B	Kelley CP, Childress J, Boake C, Noser EA. Over-ground and robotic-assisted locomotor training in adults with chronic stroke: a blinded randomized clinical trial. Disabil Rehabil Assist Technol. 2013;8(2):161–8.
Kressler (2013)	Lokomat	74																								✔					✔													2	J	Kressler J, Nash MS, Burns PA, Field-Fote EC. Metabolic responses to 4 different body weight-supported locomotor training approaches in persons with incomplete spinal cord injury. Arch Phys Med Rehabil. 2013;94(8):1436–42.
Liu (2013)a	AutoAmbulator	40													✔																													1	Unknown	Liu HW, Wang, H.F., Zhu, J.J., Sun, Y., Yao, J.J., Shen, H.F. Effects of gait robot training with body weight support treadmill on walking ability of stroke patients. Chin J Rehabil. 2013;28(1):9–11.
Picelli (2013)	Gait Trainer	60																																						✔	✔	✔		3	J	Picelli A, Melotti C, Origano F, Neri R, Waldner A, Smania N. Robot-assisted gait training versus equal intensity treadmill training in patients with mild to moderate Parkinson's disease: a randomized controlled trial. Parkinsonism Relat Disord. 2013;19(6):605–10.
Ruiz (2013)	Lokomat	7																															✔											1	E	Ruiz J, Labas MP, Triche EW, Lo AC. Combination of robot-assisted and conventional body-weight-supported treadmill training improves gait in persons with multiple sclerosis: a pilot study. J Neurol Phys Ther. 2013;37(4):187–93.
Sale (2013)	G-EO System	20																																						✔	✔	✔		3	B	Sale P, De Pandis MF, Le Pera D, Sova I, Cimolin V, Ancillao A, et al. Robot-assisted walking training for individuals with Parkinson's disease: a pilot randomized controlled trial. BMC Neurol. 2013;13:50.
Straudi (2013)	Lokomat	16																														✔	✔	✔	✔									4	B	Straudi S, Benedetti MG, Venturini E, Manca M, Foti C, Basaglia N. Does robot-assisted gait training ameliorate gait abnormalities in multiple sclerosis? A pilot randomized-control trial. NeuroRehabilitation. 2013;33(4):555–63.
Waldman (2013)	Device unknown	24					✔					✔			✔			✔																										4	B	Waldman G, Yang CY, Ren Y, Liu L, Guo X, Harvey RL, et al. Effects of robot-guided passive stretching and active movement training of ankle and mobility impairments in stroke. NeuroRehabilitation. 2013;32(3):625–34.
Wang (2013)a	AVATAR-02 lower limb rehabilitation robot	42													✔																													1	Unknown	Wang W, Li, Y., Wu, H., Gu, X.D., Yao, Y.H., Fu, J.M. Robot-assisted lower limb rehabilitation of hemiplegia. Chin J Physical Med and Rehabil. 2013;35(6):464–7.
Alcobendas-Maestro (2012)	Lokomat	80																								✔	✔	✔		✔	✔													5	A	Alcobendas-Maestro M, Esclarin-Ruz A, Casado-Lopez RM, Munoz-Gonzalez A, Perez-Mateos G, Gonzalez-Valdizan E, et al. Lokomat robotic-assisted versus overground training within 3 to 6 months of incomplete spinal cord lesion: randomized controlled trial. Neurorehabil Neural Repair. 2012;26(9):1058–63.
Benito-Penalva (2012)	Lokomat/Gait Trainer	130																												✔														1	E	Benito-Penalva J, Edwards DJ, Opisso E, Cortes M, Lopez-Blazquez R, Murillo N, et al. Gait training in human spinal cord injury using electromechanical systems: effect of device type and patient characteristics. Arch Phys Med Rehabil. 2012;93(3):404–12.
Carda (2012)	Lokomat	30																																						✔		✔		2	B	Carda S, Invernizzi M, Baricich A, Comi C, Croquelois A, Cisari C. Robotic gait training is not superior to conventional treadmill training in parkinson disease: a single-blind randomized controlled trial. Neurorehabil Neural Repair. 2012;26(9):1027–34.
Chang (2012)	Lokomat	48			✔	✔				✔		✔	✔				✔	✔					✔																					8	A	Chang WH, Kim MS, Huh JP, Lee PK, Kim YH. Effects of robot-assisted gait training on cardiopulmonary fitness in subacute stroke patients: a randomized controlled study. Neurorehabil Neural Repair. 2012;26(4):318–24.
Hesse (2012)	G-EO System	30									✔						✔																											2	A	Hesse S, Tomelleri C, Bardeleben A, Werner C, Waldner A. Robot-assisted practice of gait and stair climbing in nonambulatory stroke patients. J Rehabil Res Dev. 2012;49(4):613–22.
Ma (2012)a	Lokomat	80													✔																													1	Unknown	Ma SHLD, Hao ZH, Guo X, Li JM, Zhao YN. Effects of Lokomat rehabilitation training robot on the recovery of lower limb motor function among stroke patients. Shandong Med J. 2012;52(28):52–4.
Morone (2012)	Gait Trainer	48									✔		✔				✔																											3	A	Morone G, Iosa M, Bragoni M, De Angelis D, Venturiero V, Coiro P, et al. Who may have durable benefit from robotic gait training?: a 2-year follow-up randomized controlled trial in patients with subacute stroke. Stroke. 2012;43(4):1140–2.
Noser (2012)a	Lokomat	21										✔	✔					✔																										3	Unknown
Picelli (2012a)	Gait Trainer	41																																						✔	✔	✔		3	B	Picelli A, Melotti C, Origano F, Waldner A, Fiaschi A, Santilli V, et al. Robot-assisted gait training in patients with Parkinson disease: a randomized controlled trial. Neurorehabil Neural Repair. 2012;26(4):353–61.
Picelli (2012b)	Gait Trainer	34																																						✔	✔	✔		3	B	Picelli A, Melotti C, Origano F, Waldner A, Gimigliano R, Smania N. Does robotic gait training improve balance in Parkinson's disease? A randomized controlled trial. Parkinsonism Relat Disord. 2012;18(8):990–3.
Romei (2012)	Lokomat Pediatric	19																																			✔							1	A	Romei M, Montinaro A, Piccinini L, Maghini C, Germiniasi C, Bo I, et al. Efficacy of robotic-assisted gait training compared with intensive task-oriented physiotherapy for children with Cerebral Palsy. 2012.
Schwartz (2012)	Lokomat	32																														✔	✔	✔	✔									4	B	Schwartz I, Sajin A, Moreh E, Fisher I, Neeb M, Forest A, et al. Robot-assisted gait training in multiple sclerosis patients: a randomized trial. Mult Scler. 2012;18(6):881–90.
Tanaka (2012)	Gait Master	12										✔						✔																										2	A	Tanaka N, Saitou H, Takao T, Iizuka N, Okuno J, Yano H, et al. Effects of gait rehabilitation with a footpad-type locomotion interface in patients with chronic post-stroke hemiparesis: a pilot study. Clin Rehabil. 2012;26(8):686–95.
Vaney (2012)	Lokomat	67																														✔	✔	✔	✔									4	B	Vaney C, Gattlen B, Lugon-Moulin V, Meichtry A, Hausammann R, Foinant D, et al. Robotic-assisted step training (lokomat) not superior to equal intensity of over-ground rehabilitation in patients with multiple sclerosis. Neurorehabil Neural Repair. 2012;26(3):212–21.
Wu (2012)a	Device unknown	48											✔																															1	Unknown
Zhao (2012)a	Lokomat	40													✔																													1	Unknown	Zhao YN HZ, Li JM, Ma SH, Shen HT, Chen CX,. The effect of Lokomat lower limb gait training rehabilitation robot on balance function and walking ability in hemipleic patients after ischemic stroke. Chin J Rehabil Med. 2012;27(11):1015–20.
Brincks (2011)	Lokomat	13										✔						✔																										2	B	Brincks J. The order of gait training, including Lokomat® and Physiotherapy, do not influence gait symmetry in subacute ambulatory persons with stroke. 2012.
Field-Fote (2011)	Lokomat	64																							✔	✔		✔	✔	✔	✔													6	J	Field-Fote EC, Roach KE. Influence of a locomotor training approach on walking speed and distance in people with chronic spinal cord injury: a randomized clinical trial. Phys Ther. 2011;91(1):48–60.
Fisher (2011)	AutoAmbulator	20							✔				✔		✔			✔		✔																								5	A	Fisher S, Lucas L, Thrasher TA. Robot-assisted gait training for patients with hemiparesis due to stroke. Top Stroke Rehabil. 2011;18(3):269–76.
Geroin (2011)	Gait Trainer	30						✔				✔	✔					✔	✔																									5	J	Geroin C, Picelli A, Munari D, Waldner A, Tomelleri C, Smania N. Combined transcranial direct current stimulation and robot-assisted gait training in patients with chronic stroke: a preliminary comparison. Clin Rehabil. 2011;25(6):537–48.
Giesser (2011)a	Lokomat	36																																	✔									1	Unknown	Giesser B HE, Plummer D'Amato P, West M, Budovitch A, Pokras N. Randomised, controlled trial of robotic locomotor training in persons with multiple sclerosis. Multiple Sclerosis Journal. 2011;17:1053.
Morone (2011)	Gait Trainer	48								✔	✔	✔						✔	✔	✔																								6	A	Morone G, Bragoni M, Iosa M, De Angelis D, Venturiero V, Coiro P, et al. Who may benefit from robotic-assisted gait training? A randomized clinical trial in patients with subacute stroke. Neurorehabil Neural Repair. 2011;25(7):636–44.
Smania (2011)	Gait Trainer	18																																		✔	✔	✔	✔					4	A	Smania N, Bonetti P, Gandolfi M, Cosentino A, Waldner A, Hesse S, et al. Improved gait after repetitive locomotor training in children with cerebral palsy. Am J Phys Med Rehabil. 2011;90(2):137–49.
Wier (2011)	Lokomat	13																														✔		✔	✔									3	D	Wier LM, Hatcher MS, Triche EW, Lo AC. Effect of robot-assisted versus conventional body-weight-supported treadmill training on quality of life for people with multiple sclerosis. J Rehabil Res Dev. 2011;48(4):483–92.
Druzbicki (2010)	Lokomat	18																																		✔			✔					2	A	Druzbicki M RW, Szczepanik M, Dudek J, Snela S. Assessment of the impact of orthotic gait training on balance in children with cerebral palsy. Acta Bioeng Biomech. 2010;12:53–8.
Rumiantseva (2010)a	Gait Trainer	110																	✔																									1	Unknown	Rumiantseva NA, Staritsyn, A.N., Samsygina, O.M., Suvorov, A.Y., Ivanova, G.E., Kovrazhkina, E.A., Skvorttsova, V.I. Robotic-assisted mechanotherapy as a part of complex-ontogenesis based rehabilitation program aimed to restore gait function in acute stroke patients. Cerebrovascular Disease. 2010;29:248.
Hidler (2009)	Lokomat	63			✔	✔	✔	✔	✔	✔		✔	✔			✔		✔		✔			✔																					12	A	Hidler J, Nichols D, Pelliccio M, Brady K, Campbell DD, Kahn JH, et al. Multicenter randomized clinical trial evaluating the effectiveness of the Lokomat in subacute stroke. Neurorehabil Neural Repair. 2009;23(1):5–13.
Lewek (2009)	Lokomat	19		✔				✔																																				2	E	Lewek MD, Cruz TH, Moore JL, Roth HR, Dhaher YY, Hornby TG. Allowing intralimb kinematic variability during locomotor training poststroke improves kinematic consistency: a subgroup analysis from a randomized clinical trial. Phys Ther. 2009;89(8):829–39.
Nooijen (2009)	Lokomat	51																								✔					✔													2	J	Nooijen CF, Ter Hoeve N, Field-Fote EC. Gait quality is improved by locomotor training in individuals with SCI regardless of training approach. J Neuroeng Rehabil. 2009;6:36.
Peurala (2009)	Gait Trainer	56								✔	✔	✔				✔		✔	✔	✔			✔																					8	J	Peurala SH, Airaksinen O, Huuskonen P, Jakala P, Juhakoski M, Sandell K, et al. Effects of intensive therapy using gait trainer or floor walking exercises early after stroke. J Rehabil Med. 2009;41(3):166–73.
Schwartz (2009)	Lokomat	67			✔	✔				✔		✔	✔			✔		✔		✔	✔		✔																					10	A	Schwartz I, Sajin A, Fisher I, Neeb M, Shochina M, Katz-Leurer M, et al. The effectiveness of locomotor therapy using robotic-assisted gait training in subacute stroke patients: a randomized controlled trial. PM R. 2009;1(6):516–23.
Westlake (2009)	Lokomat	16			✔		✔	✔	✔			✔	✔		✔	✔		✔		✔		✔	✔																					12	D	Westlake KP, Patten C. Pilot study of Lokomat versus manual-assisted treadmill training for locomotor recovery post-stroke. J Neuroeng Rehabil. 2009;6:18.
Beer (2008)	Lokomat	35																														✔	✔	✔	✔									4	A	Beer S, Aschbacher B, Manoglou D, Gamper E, Kool J, Kesselring J. Robot-assisted gait training in multiple sclerosis: a pilot randomized trial. Mult Scler. 2008;14(2):231–6.
Fisher (2008)	AutoAmbulator	20										✔																																1	A	Fisher S. Use of autoambulator for mobility improvement in patients with central nervous system (CNS) injury or disease. Neurorehabil Neural Repair. 2008;22:556.
Hornby (2008)	Lokomat	62		✔	✔	✔	✔	✔	✔			✔	✔					✔		✔		✔	✔																					12	D	Hornby TG, Campbell DD, Kahn JH, Demott T, Moore JL, Roth HR. Enhanced gait-related improvements after therapist- versus robotic-assisted locomotor training in subjects with chronic stroke: a randomized controlled study. Stroke. 2008;39(6):1786–92.
Jung (2008)	Lokomat	25										✔	✔					✔		✔																								4	B	Jung KH, Ha HG, Shin HJ, Ohn SH, Sung DH, Lee PK, et al. Effects of Robot-assisted Gait Therapy on Locomotor Recovery in Stroke Patients. Journal of the Korean Academy of Rehabilitation Medicine. 2008;32(3):258–66.
Kim (2008)a	Lokomat	40																		✔																								1	Unknown
Lo (2008)	Lokomat	13																														✔	✔	✔	✔									4	D	Lo AC, Triche EW. Improving gait in multiple sclerosis using robot-assisted, body weight supported treadmill training. Neurorehabil Neural Repair. 2008;22(6):661–71.
Mayr (2008)a	Lokomat	74										✔						✔																										2	Unknown	Mayr A, Quirbach E. Impact of Lokomat training on gait rehabilitation. Neurorehabilitation and Neural Repair. 2008;22(5):596.
Ng (2008)	Gait Trainer	54							✔	✔	✔		✔		✔	✔					✔	✔	✔																					9	J	Ng MF, Tong RK, Li LS. A pilot study of randomized clinical controlled trial of gait training in subacute stroke patients with partial body-weight support electromechanical gait trainer and functional electrical stimulation: six-month follow-up. Stroke. 2008;39(1):154–60.
Dias (2007)	Gait Trainer	40							✔		✔	✔	✔			✔		✔	✔	✔			✔																					9	B	Dias D, Laíns J, Pereira A, Nunes R, Caldas J, Amaral C, et al. Can we improve gait skills in chronic hemiplegics? A randomised control trial with gait trainer. Eura Medicophys. 2007;43(4):499–504.
Hornby (2007)a	Device unknown	35																											✔															1	Unknown
Husemann (2007)	Lokomat	32			✔	✔		✔		✔		✔	✔			✔		✔		✔			✔																					10	A	Husemann B, Muller F, Krewer C, Heller S, Koenig E. Effects of locomotion training with assistance of a robot-driven gait orthosis in hemiparetic patients after stroke: a randomized controlled pilot study. Stroke. 2007;38(2):349–54.
Mayr (2007)	Lokomat	16					✔						✔							✔																								3	B	Mayr A, Kofler M, Quirbach E, Matzak H, Frohlich K, Saltuari L. Prospective, blinded, randomized crossover study of gait rehabilitation in stroke patients using the Lokomat gait orthosis. Neurorehabil Neural Repair. 2007;21(4):307–14.
Pohl (2007)	Gait Trainer	155								✔	✔	✔	✔			✔		✔	✔	✔	✔		✔																					10	A	Pohl M, Werner C, Holzgraefe M, Kroczek G, Mehrholz J, Wingendorf I, et al. Repetitive locomotor training and physiotherapy improve walking and basic activities of daily living after stroke: a single-blind, randomized multicentre trial (DEutsche GAngtrainerStudie, DEGAS). Clin Rehabil. 2007;21(1):17–27.
Aschbacher (2006)a	Lokomat	23										✔						✔		✔																								3	Unknown
Tong (2006)	Gait Trainer	50									✔	✔	✔		✔	✔		✔	✔	✔	✔	✔	✔																					11	J	Tong RK, Ng MF, Li LS. Effectiveness of gait training using an electromechanical gait trainer, with and without functional electric stimulation, in subacute stroke: a randomized controlled trial. Arch Phys Med Rehabil. 2006;87(10):1298–304.
Hornby (2005)	Lokomat	35																								✔	✔	✔		✔	✔													5	J	Hornby G, Campbell D, Zemon D, Kahn J. Clinical and Quantitative Evaluation of Robotic-Assisted Treadmill Walking to Retrain Ambulation After Spinal Cord Injury. Topics in Spinal Cord Injury Rehabilitation. 2005;11(2):1–17.
Peurala (2005)	Gait Trainer	45							✔		✔	✔	✔		✔	✔		✔	✔	✔			✔																					10	J	Peurala SH, Tarkka IM, Pitkänen K, Sivenius J. The effectiveness of body weight-supported gait training and floor walking in patients with chronic stroke. Arch Phys Med Rehabil. 2005;86(8):1557–64.
Richards (2004)a	Device unknown	63											✔																															1	Unknown	Richards CL, Malouin F, Bravo G, Dumas F, Wood-Dauphinee S. The role of technology in task-oriented training in persons with subacute stroke: a randomized controlled trial. Neurorehabil Neural Repair. 2004;18(4):199–211.
Saltuari (2004)a	Lokomat	16										✔						✔		✔																								3	Unknown
Werner (2002)	Gait Trainer	30				✔						✔	✔			✔		✔	✔	✔			✔																					8	A	Werner C, Von Frankenberg S, Treig T, Konrad M, Hesse S. Treadmill training with partial body weight support and an electromechanical gait trainer for restoration of gait in subacute stroke patients: a randomized crossover study. Stroke. 2002;33(12):2895–901.
a Data was obtained from systematic reviews.
Abbreviations: RCT, randomized controlled trial; SR, systematic review
Classification of dose matching:
A: Robot-assisted training in addition to conventional therapy was compared with dose-matched conventional therapy.
B: Robot-assisted training was compared with dose-matched conventional therapy.
C: Robot-assisted training was compared with dose matched training consisting of robot-assisted training and conventional therapy.
D: Robot-assisted training was compared with dose-matched other intervention (e.g. body weight support training or elgometer).
E: Robot-assisted training was compared with dose-matched other robot-assisted training.
F: Robot-assisted training was compared with dose-matched training using the same robot on other training mode.
G: Robot-assisted training with other interventions was compared with dose-matched conventional therapy.
H: Robot-assisted training in addition to conventional therapy was compared with conventional therapy. Conventional therapy in both groups was the same amount.
I: Robot-assisted training was compared with minimal or no conventional therapy including sham.
J: Comparisons between more than three groups that included the robot assisted training.
